# Supplementary material for: Mitochondrial heterogeneity in diseases
Source: Signal Transduct Target Ther. 2023 Aug 23;8:311. doi: 10.1038/s41392-023-01546-w (PMC10444818; doi:10.1038/s41392-023-01546-w)
Supplement: Supplementary file 1 — Dataset 1,Dataset 2,Dataset 3, Dataset 4 [file 41392_2023_1546_MOESM1_ESM.xlsx]

## Sheet: dataset for figure 7.e
Mitochondrial protein heterogeneity in different tissue
Mito-pathway	Protein	Neuron system	Cardiovascular system	Liver disease	Skeleton muscle	Adipose tissue	Immune cell
TCA cycle	IDH1	⬇		⬇
	KGDHC	⬇
	IDH2		⬇
	SDHA		⬇		⬇
	PDH		⬇
FAO	CPT1	⬆	⬇	⬇			⬆
	CPT2			⬇	⬇
	BDH1	⬆	⬇
	BDH2			⬇
	ACAT1	⬆		⬇			⬆
	CACT				⬇
	ACADVL				⬇
	SCOT	⬆
ROS related	SOD1		⬇
	SOD2		⬇	⬇	⬆
	PRX-1		⬇
	PRX-3
	P66Shc		⬆
	CYP2E1		⬆
	Gclc		⬇
	Gclm		⬇
	Gpx1		⬇
	GSH		⬇
	MnSOD					⬇
OXPHOS	COX5A	⬆
	COX10				⬇		⬇
	NDUFB8	⬇			⬇
	NDUFAB		⬇
	NDUFV7		⬇
	OSCP	⬇
	UQCRC1				⬇
	UQCRC2	⬇
One carbon metabolism	SHMT2						⬇
⬆ represent protein upregulation in tissue under pathology condition
⬇ represent downregulation of protein in tissue under pathology condition

## Sheet: MitoCarta 3.0 human protein
Symbol	cerebrum	cerebellum	brainstem	spinalcord	kidney	liver	heart	skeletalmuscle	adipose	smallintestine	largeintestine	stomach	placenta	testis	Pathways
CYC1	10.3	10.1	10.4	10.2	10.2	10	10.4	9.8	10.1	10.2	10.2	10	10	9.8	OXPHOS
SDHB	9.9	9.6	9.9	10	10.1	10.2	10.3	9.2	10.1	10.3	9.9	9.9	10.1	9.9	OXPHOS
COQ7	8.7	8.5	8.7	8.5	8.9	9	8.6	8.7	8.8	8.6	9	8.7	8.3	8.3	Metabolism
SDHA	10.4	9.9	10.5	10.3	11	10.5	10.7	10.6	10.6	10.7	10.6	10.5	10.4	10.4	OXPHOS
UQCRC1	10.1	9.5	9.9	9.9	10.4	10	10.8	10.3	10.1	10.6	10.2	10.3	10.2	9.9	Protein import, sorting and homeostasis
COQ5	8.5	8.3	8.3	8	8.6	8	8.8	8.2	9	9.2	8.8	8.3	7.8	7.5	Metabolism
PDHA1	10.1	9.6	10	10	10.3	9.6	10.5	10	10.1	9.9	9.6	10	9.9	8.9	Metabolism
COQ9	9.3	8.6	8.9	9	9.3	9.1	9.8	8.6	9.5	9.2	9.2	9.1	8.7	8.8	Metabolism
MRPL12	9.2	9.1	9.4	9	9.5	9.3	8.9	8.6	9.3	9.2	9.8	9	9.4	9	Mitochondrial central dogma
ATP5F1D	10.1	9.9	10.3	9.8	10.6	9.8	9.8	9.5	9.8	10.1	10	9.8	9.8	9.6	OXPHOS
COX5A	10.4	10.2	10.6	10.3	11	10.5	10.4	9.8	10.3	10.6	10.6	10.5	10.3	10.2	OXPHOS
ISCA2	8.4	8.4	8.7	8.3	8.8	8.2	7.9	7.2	8.7	8.5	8.4	8	8.5	8.5	Metabolism
PMPCB	9	6.8	9.1	8.7	9.8	8.7	9.6	8	9	9.6	8.9	9.2	9.4	9	Protein import, sorting and homeostasis
UQCRFS1	10.5	10.4	10.7	10.2	10.5	10.3	10.5	9.7	10	10.2	10.1	10	10.1	10	OXPHOS
ATP5F1A	11.2	10.8	11.2	10.9	11.5	11	11.6	11.1	11.1	11.4	11	11.3	11.2	10.5	OXPHOS
OGDH	10.6	10.6	10.9	9.9	11.1	9.9	10.8	10.9	10.6	10.8	10.7	10.7	10.5	10.4	Metabolism
PDHB	10.2	9.9	10.3	10.2	10	9.6	10.5	9.8	10.4	9.8	9.9	9.9	10	10.5	Metabolism
UQCRC2	10.5	10	10.3	10.3	10.6	10.3	10.9	10.4	10.3	10.7	10.5	10.5	10.2	10.2	Protein import, sorting and homeostasis
SDHD	8.8	8.3	8.5	7.8	8.9	8.6	8.4	8.3	8.4	8.9	8.6	8.5	8.7	8.9	OXPHOS
MRPS35	8.4	8	8.1	6.8	8.2	7.4	7.8	8	8.5	8.5	8.8	7.7	9	8.1	Mitochondrial central dogma
UQCRQ	9.9	9.6	9.9	9.6	10.2	9.8	9.8	9.2	9.8	10	10.1	9.8	9.6	9.5	OXPHOS
MRPL53	8.4	8.2	8.4	8.1	8.6	8.6	7.7	7.1	8.3	8.6	8.9	8.2	8.9	8.4	Mitochondrial central dogma
DBT	8.5	7.7	8.4	8.4	9.9	9.6	9.2	8.6	9.8	9.2	9.1	9.9	9.2	8.9	Metabolism
PDK4	7.2	5.2	7.6	7.2	7.2	7.3	7.7	9.3	8.4	8.1	7.6	7.4		7.9	Metabolism
MDH2	11.1	10.8	11.2	10.9	10.9	10.6	11.4	10.6	11	11.3	10.9	10.8	11	10.6	Metabolism
MRPS27	7.9	7.3	7.4	8	8.3	7.8		7.7	8.4	8.8	8.7	8.3	8.8	8.3	Mitochondrial central dogma
CS	10.4	10	10.3	10.2	10.1	10	10.8	10.4	10.4	10.7	10.2	10.5	10.4	10.2	Metabolism
GRPEL1	9.4	9.2	9.3	9	9.6	9.6	9.2	8	9.3	9.3	9.2	9	9.8	9.1	Protein import, sorting and homeostasis
DLAT	10.6	10.3	10.7	10.5	10.4	9.8	10.4	10.5	10.5	9.9	10.1	10.1	10.1	10.5	Metabolism
LRPPRC	10.2	10.4	10.4	9.4	10.8	9.8	9.6	10.3	9.9	10.2	10.5	10.2	10.2	10.5	Mitochondrial central dogma
DLST	9.7	9.3	9.7	9.7	10.2	9.6	10.1	9.7	9.9	10.3	9.6	9.9	9.9	9.3	Metabolism
PDHX	9.3	8.7	9.3	8.8	9	8.3	9.5	9.3	9.4	8.7	8.6	8.9	8.9	9.2	Metabolism
GFM1	8.9	8.8	8.8	8.9	9.6	8.9	8.3	9	9	8.7	9.1	8.7	9.2	8.6	Mitochondrial central dogma
MPC2	9.6	9.5	9.8	9.4	10.4	10	9.5	9.6	9.6	9.5	9.3	9.5	9.3	10	Metabolism
NDUFS1	10.7	10.5	10.7	10.6	10.9	10.1	10.6	10.7	10.4	10.5	10.4	10.5	10.2	9.9	OXPHOS
MRPL46	7.9	7.4		8	8.2	8.4	7.6		8.2	8.3	8.4		8.9	8.5	Mitochondrial central dogma
ATP5F1E	9.3	9	9	7.8	9.5	9.1	8.7	8.7	8.9	9.5	6.8	9.2	8.1	9.1	OXPHOS
SLC25A3	10.6	10.3	10.8	10.6	10.6	10.2	10.7	10	10.4	10.7	10.4	10.5	10.7	10.4	Metabolism
MRPS23	8.7	8.5	8.7	8.4	8.5	8.5	8	7.6	8.7	8.5	9.2	8.1	8.7	8.3	Mitochondrial central dogma
FH	9.7	9	9.7	9.7	10.4	9.5	10.5	10	10.1	10.4	9.9	10.2	10.2	9.5	Metabolism
PMPCA	8.5	8.2	8.2	8.5	9.2	8.4	8.4	8.4	9.4	9.1	8.9	8.7	9.8	9.3	Protein import, sorting and homeostasis
ATP5F1B	11.2	10.9	11.1	11	11.4	11	11.6	11.2	11.2	11.5	11.1	11.4	11.2	10.7	OXPHOS
SDHAF4									8					7.7	OXPHOS
UQCR10	9.8	9.5	9.6	8.2	9.3	9.2	8.6	8.7	8.9	9.5	7	9	9	9.3	OXPHOS
ISCA1	8.8	8.5	8.6	8.5		7.5	7.7	7.3	8	7.9	7.9	7.7	8.8	8.8	Metabolism
SUCLA2	9.9	9.4	10	9.9	9.9	9.8	10.4	10	9.8	10.3	9.7	9.9	9.8	10.4	Metabolism
COQ3	7.9	7.6	7.6	8.2		8.1	8.9	7.5	8.7	8.2	8.3	7.3	7.8	8.2	Metabolism
IARS2	10	10	10.1	9	10.1	9.5	9.6	9.7	10	9.3	10	9.6	9.9	10.1	Mitochondrial central dogma
MRPS15	8.4	8.2	8.4	8	7.7	8.6	7.6	6.9	8.1	8.2	8.5	7.8	8.6	7.6	Mitochondrial central dogma
IDH3A	10.6	10.3	10.8	10.3	10.5	9.4	10.6	10.5	10.5	10.3	10.2	9.9	10.3	9.9	Metabolism
COX11	7.2	7.3		7.2				5.9			7.2		7.3		OXPHOS
ETFDH	9.5	9	9.5	9.4	10.4	10.5	10.5	10	10.1	10.1	9.9	10	9.8	9.9	Metabolism
TIMM10	8.7	8.5	8.3	8		8.3		6.7	8.5	8.7	8.3	7.7	8.2	8.2	Protein import, sorting and homeostasis
MRPL34	7.8	7.5	7.5	6.9	7.3	7.7	7		7.6	8	8.1	7.1	7.9	7.9	Mitochondrial central dogma
MRPL2				7.4		7.6	7.6		8	7.4	8.4		8.5	8.3	Mitochondrial central dogma
BCKDHA	7.4			7.1	8.8	9.3	8.6	7.8	9.3		7.8	9.5	7.5	8	Metabolism
UQCRH	9.4	9.3	9.6	9.2	8.7	9.3	9.5	9.1	9.6	9.9	9.7	9.4	9.2	9.4	OXPHOS
HIGD2A	8.6	8.6	8.1	8.2	8.5	7.7	8	7.6	7.6	8	9	8.5	8.1	7.5	OXPHOS
ATP5PO	10.9	10.8	11	10.6	10.8	10.7	10.9	10.2	10.5	10.7	10.7	10.6	10.5	10.2	OXPHOS
ECHS1	10.2	9.8	10.3	10	10.2	10.6	10.3	8.8	10.5	9.9	10.1	10.1	10	10.1	Metabolism
LETMD1	8.3	8	7.3	7.7	7.8	7.3			9.1	8	7.6		8.4	8.3	Small molecule transport
COX6A1	10	9.5	10	9.9	10.4	10	9	7.9	9.8	10.3	10.2	10	9.9	9.8	OXPHOS
COX15	7.6		7.6	7.2	7.9	7.8			7.7	7.9	8.2	7.8	8.7	8.1	OXPHOS
AFG3L2	9.5	9.6	9.5	9.3	9.8	9.2	8.9	8.9	9.5	9.4	9.7	9	9.3	9.4	Protein import, sorting and homeostasis
HADHA	10.2	10.2	10.5	10.5	10.9	11	11.2	10.8	10.9	10.9	10.9	10.8	10.7	10.7	Metabolism
ETFA	9.7	9.3	9.9	9.9	10.8	10.7	11	9.6	10.8	10.4	10.5	10.3	10.5	10.1	Metabolism
NDUFS7	9.9	9.7	10	9.6	9.9	9.7	9.9	9.5	9.7	9.8	9.9	9.7	9.7	9.1	OXPHOS
CPT2	8.6	8.3	9.3	9.3	10.5	10.4	10.2	9.8	10.4	10.1	10.2	9.7	9.9	10.2	Metabolism
BCKDHB	7.6	8	8.2	7.6		9.5	9.1	8.4	9.5		8.2	9.2	8.1	8.5	Metabolism
IDH3B	10.3	9.9	10.5	9.8	10.1	8.8	10.3	10.3	10.2	10	9.9	9.6	10	9.6	Metabolism
LARS2	8.8	8.7	8.6	7.6	9.4	7.8	8	8.7	8.8	6.7	9	8.2	8.5	8.6	Mitochondrial central dogma
ACADS	8.1	8	8.1	8.2	10.3	10.3	10.1	9.4	10.2	10	10.3	9.9	10	9.7	Metabolism
LETM1	10	9.8	9.9	9.8	10.2	9.7	9.3	9.4	9.8	10.2	10.2	9.6	9.5	9.3	Signaling
ATP5ME	9.9	9.7	9.9	9.5	10.2	9.7	9.8	9	9.7	10	10.1	9.9	9.6	9.5	OXPHOS
OPA1	10.3	10.4	10.2	9.6	10.1	9.5	9.3	9.4	9.6	9	9.4	9.4	9.4	9.4	Mitochondrial dynamics and surveillance
AUH	9.7	9.4	9.9	9.9	9.2	9.2	9.2	8	9.5	8.7	8.4	9.3	9.1	9	Metabolism
SUCLG1	9.9	9.4	10	10	10	10	10.4	9.2	9.9	10.1	10.2	9.7	10	10.2	Metabolism
NDUFV2	10.1	10	10	10	9.9	9.5	10	9.3	9.8	9.5	9.9	9.7	9.5	9.2	OXPHOS
COQ6	7.9	7		8.1	8.5	8.4	8.9	8.6	8.8	8.5	8.2	8.4	8.2	8	Metabolism
MRPL43	8.6	8.4	8.7	8.1	9	8.5	8.1	8	8.6	8.7	9.1	8	8.7	8.6	Mitochondrial central dogma
ABHD11	7.5		7.7	8.6	8.8	8.7	8.7	7.6	9	8.6	9	7.7	8.6	8.8	Metabolism
ATP5PF	9.3	9.2	9.3	8.7	10	9.6	8.9	8.9	9.7	9.9	9.2	9	9.2	9.2	OXPHOS
NDUFB8	9.8	9.6	9.9	9.6	9.8	9.4	9.7	9.5	9.6	9.4	9.8	9.6	9.3	9.3	OXPHOS
LONP1	10	10.1	10	9	10.4	10	9.5	9.9	10	9.3	10.2	10	10	10	Protein import, sorting and homeostasis
DLD	10.2	9.7	10.1	10	10.5	9.8	10.6	10.2	10.5	10.6	9.9	10.2	10.3	10.1	Metabolism
AIFM1	9.4	8.9	9.4	9.4	10.4	10.2	9.7	9.5	10	9.8	10	10.1	9.9	9.7	Protein import, sorting and homeostasis
ECHDC3				7.3	9.1	9.8	8.7		9.3		8	8.2	7.6	8.6	0
APOOL	8.4	8	8	8.6	9.2	8.8	9.3	7.9	9.6	9.2	9.3	9.1	9.3	9.1	Mitochondrial dynamics and surveillance
MRPL10	8.8	8.5	8.7	8.3	8.4	8.6	8.3	7.5	8.2	8.4	8.9	7.7	9.1	8.6	Mitochondrial central dogma
MRRF	8.9	8.6	8.9	8.8	8	8.6	8.3	7.2	8.6	8.2	8.8	7.9	8.7	8.4	Mitochondrial central dogma
NDUFS8	9.7	9.7	9.9	9.6	9.6	9.4	9.9	9.2	9.6	9.5	9.7	9.5	9.5	8.9	OXPHOS
ACADM	9	8.5	8.6	9.1	10.8	10.3	10.6	9.6	10.4	10.2	9.9	10.1	9.9	9.6	Metabolism
IMMT	10.6	10.5	10.6	10.4	10.9	10.1	10.4	10.4	10.4	10.2	10.4	10.4	10.2	10.2	Mitochondrial dynamics and surveillance
TIMM9	9.1	8.8	8.9	8.5	9	8.6	8.1	7.6	8.8	8.8	8.6	8.3	8.8	8.7	Protein import, sorting and homeostasis
SLC25A4	11.2	11	11.4	11.3	11	10.3	11.5	11.1	10.8	11.1	11	11	11	10.7	Metabolism
SAMM50	9.2	8.5	8.9	8.7	9.4	8.8	9.5	9.4	9.5	9.3	9	9.3	9.4	9	Protein import, sorting and homeostasis
NDUFS2	9.7	9.2	9.5	9.4	9.8	9.4	10.1	9.8	9.7	10.1	9.5	9.9	9.6	9.2	OXPHOS
NDUFV1	9.8	9.2	9.6	9.5	10	9.4	10.3	9.8	9.8	10.2	9.5	9.9	9.7	9.2	OXPHOS
ACO2	11.2	11.2	11.3	11	11.5	10.7	11.3	11.3	11.1	11	11	10.9	10.7	10.6	Metabolism
SUPV3L1	8.6	8.6	8.1	8.1	7.8	7.6	7.5	7.6	8.5		8.6	7.7	8.6	8.6	Mitochondrial central dogma
FECH	8.6	7.9	8.3	8.7	8.6	9.4	8	8.7	9	8.2	8.3	7.9	9.4	9.3	Metabolism
MTIF2	8	7.8	8.1	8.3	8.5	8.2	7.2	7.9	8.4	8	8.6	7.9	8.2	8.5	Mitochondrial central dogma
PHB	10.1	9.8	9.9	10.1	10	10.4	10	9	10.2	10.2	10.2	9.8	10.5	10.1	Protein import, sorting and homeostasis
HIBCH	9.2	9.1	9.6	9	9.9	9.8	9.8	9.6	10.2	9.1	9.4	9.6	9.4	9.4	Metabolism
MRPS2	8.1	8	7.9	7.8		8.1	7.3		8.3	8.2	8.5	7.3	8.8	7.9	Mitochondrial central dogma
HSPA9	10.3	10	10.4	10.4	11.1	10.6	10.3	10.1	10.7	10.6	10.7	10.3	10.7	10.4	Metabolism
SURF1	7.8	7.5	7.8	8	7.8	8.2			8.5	7.6	8.4	7.5	8.7	7.7	OXPHOS
PRDX3	10.2	10.1	10.5	10	10.3	10.2	10.1	9.7	10.4	9.8	10.2	9.8	10.1	10.2	Metabolism
GHITM	8.4	8.1	8.5	8	8.4	8.1	7.2	7.3	8.5	8.6	8.9	8.9	8.7	8.9	Mitochondrial dynamics and surveillance
GUF1	7.2	7.4	7.5	7.7	7.5	7.4		7.8	7.7	6.5	8.2	7.5	7.3	6.7	Mitochondrial central dogma
TIMM13	8.8	8.3	9.1	8.6	9.1	9.3	7.6	7.6	8.8	9.2	8.8	8.5	9.1	8.9	Protein import, sorting and homeostasis
LYRM4	8.9	8.6	8.9	8.7	9.3	8.8	7.9	7.7	8.7	8.6	8.6	8.5	8.8	8.9	Metabolism
MRPL16	8.8	8.5	8.6	8.3	8.5	8.5	7.8	7.2	8.3	8	8.6		8.8	8.4	Mitochondrial central dogma
MRPL40	8.6	8.3	8.4	8.3	8.5	8.5		7.6	8.4	8.3	9.1	7.9	8.8	8.4	Mitochondrial central dogma
IDH3G	9.9	9.3	10	9.4	9.8	8.7	10	10	9.9	9.6	9.6	9.4	9.8	9	Metabolism
SDHC	9.2	9.1	9.3	8.6	9.6	9.4	9.2	9.3	9.1	9.5	9	8.9	9.3	9.4	OXPHOS
NDUFB5	9.8	9.7	9.9	9.7	9.8	9.5	9.6	9.3	9.6	9.7	9.7	9.7	9.5	9.4	OXPHOS
SDHAF2	7.6	7.5	7.9	7.9	6.6	8.2	7.2		7.8	7.9	7.7	7.5	8.1	8	OXPHOS
COQ10A	8.3	8.1	8.4	7.8	8.3	7.3	9.2	9	8.5		8	8.2			Metabolism
GATD3A	10.3	10.2	10.4	10	10.2	10	10.3	9.4	9.9	9	9.4	9.8	9.9	9.7	0
TXN2	8.3	8.2	8.2	8	8.8	8.9	7.7	7.4	8.6	8.9	8.6	8.1	8.8	8.6	Metabolism
MRPS18A	7.8		7.4	7.2		8.1	7.8		7.9	8.1	8.6	7.2	8.6	7.7	Mitochondrial central dogma
COX6C	10.3	10.2	10.4	9.8	10.8	10.1	10.1	9.5	9.9	10.4	10.3	10.1	9.9	10	OXPHOS
NDUFB9	9.9	9.6	9.9	9.7	9.3	9.6	9.9	9.1	9.6	9.5	9.8	9.5	9.6	9.3	OXPHOS
MTCH2	9.7	9.3	9.4	9.9	9.8	9.9	9.5	8.7	10	10.3	10	9.6	10	10.5	Small molecule transport
NDUFA6	10.1	9.9	10.3	10	10.3	9.8	10	9.4	9.8	10	9.9	10	9.9	9.4	OXPHOS
SLC25A20	8.3	8.3	8.6	8.7	9.3	9.8	9.7	7.9	9.7	9.5	9.7	8.7	9.2	9.4	Metabolism
MRPL1	7.8	7.3		7.9		7.9	7.7		8.5	8.3	9	7.2	8.8	8.3	Mitochondrial central dogma
TIMM44	8.3	7.6	7.8	8.5	8.8	8.8	8.7	8.2	8.9	8.9	9.1	9	9.2	9	Protein import, sorting and homeostasis
COX17							6.5		7.9	7.6			8.1	8.2	OXPHOS
MICOS10	9.4	9.3	9.3	8.4	9.3	8.8	8.9	7.6	9.1	9	8.7	8.9	8.3	8.2	Mitochondrial dynamics and surveillance
SOD2	10.5	10.3	10.6	10.4	10.6	10.4	10.5	9.6	10.2	9.9	10	10	9.6	9.9	Metabolism
COX6B1	10	9.8	10.1	9.6	10.4	10	10.2	9.3	10	10.3	10.1	10	9.9	9.5	OXPHOS
VDAC1	10.6	10.3	10.5	10.4	10.5	9.9	10.5	10	10.3	10.5	10.4	10.2	10.5	10.1	Signaling
CLPP	9.2	9	9.3	8.8	8.9	9.2	8.4	7.7	9.2	8.8	8.9	8.7	9.4	8.9	Protein import, sorting and homeostasis
HADH	9.2	9.1	9.4	9.5	10.7	10.6	10.7	9.1	10.6	10.7	10.6	10.2	10.4	10.3	Metabolism
ACADL	9.1	8.5	9.1	9.4	10.5	10.3	10.9	10	10.3	10.2	9.8	10.4	10.1	10	Metabolism
ACAT1	10	9.4	9.8	9.9	11	10.7	10.5	9.7	10.3	10.4	10.1	10.6	10.2	10.2	Metabolism
MALSU1	7	6.4				6.8				6.9	7.7		7.3		Mitochondrial central dogma
CLPX	6.9	8.1	8.2	8.1	9.1	9	7	8.6	9.1	7	9	8.5	8.6	9	Protein import, sorting and homeostasis
NDUFS4	9.9	9.8	10.1	9.7	10.1	9.5	9.6	9.5	9.7	9.5	9.8	9.7	9.5	9.3	OXPHOS
MRPL4	8		7.8	8	7.8	7.8			8.3	8.3	8.7		9	8.1	Mitochondrial central dogma
C1QBP	10.2	10.3	10.1	10	9.1	9.8	9.2	9	9.6	9.7	9.8	9.3	10.1	9.9	Signaling
PITRM1	9.3	9.2	9.4	8	9.8	8.9	8.1	9.4	9.7	8.6	9.8	9.4	10.4	9.9	Protein import, sorting and homeostasis
UQCC1	8.9	8.7	9.2	8.8		7.2		7.7	8	7.9	8.2	8.2	8.5	8.3	OXPHOS
MRPL55	7.9	7.7	7.7	7.7	8.1	8.1	7		8.1	8.4	8.7	7.7	8.4	7.8	Mitochondrial central dogma
MRM1				6.5									7.2	7.2	Mitochondrial central dogma
MECR	8.8	8.7	9	8.3	9.5	9.2	8.6	8.8	9.9	8.9	9.8	9.4	9.3	9.2	Metabolism
MRPL44	7.1			7.2		7.2	7.9		8.3	8.4	8.9	7.4	8.7	8.4	Mitochondrial central dogma
HSDL2	7.8	6.9	8.3	8.6	8.4	8.7	9.4	8.7	9.6	8.4	8.5	8.8	7.7	8.6	0
MRPS14	7.8	7.8	7.9	7.4	8.5	7.8		7	7.7	8.1	8.5	7.3	8.5	8	Mitochondrial central dogma
ABCB8	8.8	8.3	8.7	8.7	9	8.2	8.4	8.9	8.7	8.3	8.6	8.7	7.6	8.8	Small molecule transport
ATPAF2	8.4	8.3	8.3	7.9		8.1	8.3	7.7	8.4	7.8	8.2	8.1	8.4	8	OXPHOS
NDUFA9	10.2	9.9	10.3	10.1	10.4	9.8	10.4	9.4	10.2	10.1	10.2	9.9	10	9.7	OXPHOS
COA6	8.2	7.2		6.9		8			7	7.6	7		7.7	8.1	OXPHOS
POLRMT	7.5	7.9	7.2	6.5	8.2			6.7	6.5		8.3	6.9	7.4	7.5	Mitochondrial central dogma
ISCU	8.2	8.2	8.7	8.7	9	8.5	7.8	6.5	8.7	8.2	8.5	7.9	8.6	8.7	Metabolism
RTN4IP1	8.5	8.4	8.8	8.2	9.5	8.7	9.2	9	8.8	8.6	8.9	8.5	8.3	8.5	0
OGDHL	10.6	10.5	10.8	9.8	10.6	9.3	10.4	10.2	10	10.3	10	10.1	9.9	10.1	Metabolism
ATP5F1C	10.3	10	10.3	10.4	10.2	10.1	10.4	9.3	10.2	10.4	10.2	10.1	10.3	9.9	OXPHOS
BCKDK	8	7.9		8.4	8.4	7.3	7.5	8	8.7	8.1	8.5	8.7	8.7	8	Metabolism
GFM2	7.3	7.9	7.5	8.1	9.3	8.7	7.6	8.8	8.7	8.1	9.1	8.1	8.8	8.4	Mitochondrial central dogma
NDUFAF4	9	8.8	9	8.7	8.6	9.2	8.7	8	8.5	8	8.7	8.2	8.1	8.3	OXPHOS
SLC25A35	7.4	7			8.1			6.1	8.9	7.3	9.4	8.8	8	8.6	Small molecule transport
SLC25A11	10.2	10	10.2	10.2	9.6	9.7	10.4	9.3	9.7	9.8	9.6	9.6	9.9	9.3	Metabolism
TIMM8B	8.4	8.4	8.4	7.8	8.5	8.7	7		8.2	8.6	8.4	8.5	8.4	8.6	Protein import, sorting and homeostasis
MCAT				7	8.2	7.6		7.1	8.4	7.2	7.9	7.2	8.4	8.5	Metabolism
IBA57	8.1	8	8.3	7.4	8.4	8.1	8		8.2	7.1	8.5	7.8	8.3	8	Metabolism
PHB2	9.9	9.5	9.7	10	10.1	10.1	9.9	8.8	10.2	10.3	10.3	9.7	10.4	10.2	Protein import, sorting and homeostasis
DAP3	7.8	7.6	7.8	8.2	9	8.2	7.4	7.1	8.5	9	8.8	8.3	9	8.4	Mitochondrial central dogma
CMC2	7.2	7.1		6.8		7.6	6.5		7.5		7.5	6.9	7.6	7.2	OXPHOS
SDHAF1	7.8	7.7	8	7.1	8.1		7.6	7.3	7.9		8.1	7	7.4	7.5	OXPHOS
MRPS17	8.3	8.3	8.3	8	8.4	8.4	7.5	7.6	8.1	8.5	8.6	7.7	8.7	8.6	Mitochondrial central dogma
ADHFE1					9.3	8.6	7.8		9.5			8.6	7.3		Metabolism
NFS1	8.6	8	8.6	8.3	8.9	8.3	7.8	8.1	8.5	7.9	8.4	8.3	8.9	8.9	Metabolism
NDUFAF5		6.9	7.7					7.5			8.1	7	7.5		OXPHOS
MRPL17	8	7.9	8.2	7.6	8	8.2	7.6	7.2	8.2	8.4	8.9	7.5	8.5	8.1	Mitochondrial central dogma
TACO1	9	8.9	9.1	8.8	8.4	9	8.7	8.4	8.2	8.3	8.8	8.5	8.7	8.3	Mitochondrial central dogma
MFN1		8	8	7.4	7.9			7.9	7.5		8.2	7	7.7	8.4	Mitochondrial dynamics and surveillance
PPTC7	7.9	7.8	7.7	8.1			7.6	7.4			7.6		7.9	8.6	Signaling
MRPL11	8.6	8.4	8.5	8.3	8.3	8.4	8	7.7	8.6	8.5	9.2	8	8.8	8.5	Mitochondrial central dogma
COX4I1	10.4	10.3	10.6	10.3	10.8	10.3	10.5	9.8	10.1	10.4	10.6	10.5	10.3	10.5	OXPHOS
NDUFS6	9.4	9.2	9.6	9.1	9.7	9.3	8.6	8.8	9.4	9.5	9.3	9.2	9.2	9	OXPHOS
MRPL13	8.7	8.5	8.8	8.2	8.8	8.6	8.1	7.7	8.6	8.5	9.2	8.1	8.8	8.5	Mitochondrial central dogma
OXCT1	9.9	9.5	9.4	9.2	10.4		10.3	9	10.2	10.1	9.7	10.5	9.9	8.6	Metabolism
COX5B	9.9	9.6	10.1	9.6	10.2	10	9.9	9.3	9.8	10.1	10.1	10	10	10.2	OXPHOS
PDK2	8.5	7.9	8.1	8.4	8.6	8.1	8.8	9	8.9	9	8.5	8.4	6.9	8.2	Metabolism
ALAS1						8.1	6.6		7.5		6.3		7.2		Metabolism
MRPL33	7.8	7.6	7.7	6.3	7.4	7.9			7.2	7.7		7.1	8	7.9	Mitochondrial central dogma
MTO1		7.1		7								6.9	7		Mitochondrial central dogma
LIAS			7.6					7.1	8.2		7.6		8.5		Metabolism
NDUFA5	9.9	9.7	10	9.5	10.1	9.7	9.6	9.3	9.6	9.7	9.7	9.7	9.4	9.4	OXPHOS
NDUFB6	9.9	9.7	10	9.8	10.1	9.5	9.7	9.2	9.6	9.7	9.8	9.7	9.5	9.4	OXPHOS
MTX2	9.9	9.7	9.8	9.3	9.6	9.3	9.6	8.4	9.3	8.9	9.4	9.1	9.5	9.6	Protein import, sorting and homeostasis
SUCLG2	8	8	8.2	8.6	10.3	10.1	9.1	8.6	9.5	9.9	10.1	9.8	9.4	9.6	Metabolism
FDX1	7.6	7.6	8	7.5	9.2	9.6	7.8	7.6	8.8	8.8	8.6	8	9.1	9.5	Metabolism
SLC25A1	8.9	8.4	9.1	9.5	9.1	9.5			10.4	9.6	9.3	8.7	9.7	9.8	Metabolism
MRPS28	8.6	8.5	8.7	8.3	8.6	8.4	7.7	7.8	8.5	8.5	9	8.1	8.5	8.2	Mitochondrial central dogma
TIMM50	8.4	8.9	9	8.2	9.4	8.7	8.9	8.8	9.4	8.7	9	8.5	9.4	9.2	Protein import, sorting and homeostasis
VDAC2	10.3	9.8	10.3	10	10	9.3	10.1	9.4	10	10.4	10.2	9.9	10.3	10.3	Small molecule transport
SLC25A42	8	7.6	7.6	8.3	9.1	9	8.8	7.5	8.2	7.6	7.9	7.6	7.9	8.2	Metabolism
TOMM7	8.6	8.1		7.9	7.8	8.4		7.7	8.2	8.1		7.7	9	8.8	Protein import, sorting and homeostasis
ECH1	8.4	7.5	8.2	8.2	9.5	9.7	10.2	7.4	9.8	9.3	9.4	8.9	9.5	9.2	Metabolism
GATB	7.3							7.3	7.3			6.7		7	Mitochondrial central dogma
BCS1L	8.3	7.8	8	8.5		8.1	7.8	7.8	8.5	7.8	8.2	8.1	8.3	8.1	OXPHOS
ERAL1															Mitochondrial central dogma
CMC1	8.2	7.9	8.6	7.9	8.6	8			8.1	8.2	8.3	8.1	8.4	7.8	OXPHOS
MRPL28	7.8	7.6	7.9	7.9		8	7.7		8.5	8.5	8.8	7.7	8.9	8.4	Mitochondrial central dogma
TSFM	8.2	7.7	8.2	8.6		8.1	8.3	7.4	8.7	8.6	9.1	8.4	9.1	8.9	Mitochondrial central dogma
FXN	8	8	8.5	7.9	8.9	8.8	8.1	7.9	7.8	8.2	8.3	7.9	8.4	8.7	Metabolism
NFU1	9.3	9.1	9.1	8.9	8.9	8.7	8.6	7.6	8.9	8.3	9	8.2	8.9	8.7	Metabolism
YARS2			7.7	7.8	7.9				7.4	7.7	7.8	6.9	8.2	7.8	Mitochondrial central dogma
MRPL21	8.4	8	8.2	7.5	7.9	8.2	8	7.3	7.9	7.8	8.8	7.8	8.4	7.9	Mitochondrial central dogma
ALDH4A1	9.2	8.7	9.2	9.3	10.8	10.7	9.8	9.6	10	9.7	9.3	9.7	10	9.6	Metabolism
TOMM40L	8.3	8	7.6	8					7.7		7.5	7		7.3	Protein import, sorting and homeostasis
NDUFAF1		7.2	7.5	8			7.4		8.5	7	8.4	7	8	8.1	OXPHOS
NDUFB10	10.2	10.1	10.1	9.8	9.6	9.4	10.1	9.2	9.5	9.4	9.6	9.5	9.6	9.4	OXPHOS
ACADSB	8.6	8.4	8.6	8.8	9.5	9.3	9	8.8	9.8	8.5	8.5	10.3	9.5	9.3	Metabolism
MRPS9	8.4	8.4	8.3	8.1	8.8	7.9	8	8.1	8.7	8.8	9	8.4	9.2	8.1	Mitochondrial central dogma
COQ8A	8	7.8	7.8	7.9	9.2	9.2	9.5	9.5	8.9	7.7	8.8	8.6	7.2	7.7	Metabolism
ACADVL	9.2	8.9	9.4	9.4	10.6	10.6	10.8	10.6	10.5	10.3	10.5	10.4	9.8	9.9	Metabolism
COQ4	8	8.1	7.1		8.3	7.8		6.5	8.4	7.9	8.9	7.9	7.8		Metabolism
MRPL15	8	7.6	7.3	8	8.3	7.5			8.4	8.4	9.1	7.4	8.9	8.4	Mitochondrial central dogma
NDUFA2	9.8	9.6	9.8	9.4	9.9	9.4	9.6	8.7	9.5	9.7	9.7	9.9	9.2	9.1	OXPHOS
MRPL24	8.5	8.3	8.3	7.6		8.2	8	6.4	8.2	8.4	8.7	7.2	8.9	7.8	Mitochondrial central dogma
HSPD1	10.7	10.3	10.8	10.8	11.3	11.1	10.7	10.6	10.9	10.9	11	10.7	11.2	10.9	Protein import, sorting and homeostasis
NDUFS5	9.4	9.1	9.5	9.2	9.3	9.3	9.4	8.9	9.1	9.5	9.2	9.2	9.4	9.2	OXPHOS
AK3	9.9	9.8	9.9	9.6	10.1	10.3	9.4	8.2	10	10	9.8	9.5	9.9	9.5	Metabolism
CYCS	10.3	10.2	10.5	10	10.7	10.1	10.3	9.9	10.1	10.3	10	10	10.1	10.3	Metabolism
MIPEP	7.4			6.9	8.1	8	6.8	7.2	8.3	7.1	7.7	7.9	8	9.1	Protein import, sorting and homeostasis
LYRM7	7.7	7.7	8.2	7.5		7.3	7.4	6.8	7.3	7.2	7.1	6.3	7.5	7.9	OXPHOS
CRAT	8.9	8.6	8.9	8.7	9.7	8.7	10.1	10	10	9.1	9	9.2	8.8	10	Metabolism
PCCB	9.2	8.8	9	8.8	10	9.7	9.6	9.4	10.2	9.4	9.5	10	9.4	9.6	Metabolism
MRPS7	8.6	8.6	8.5	8.2	8.4	8.6	7.7	7.2	8.3	8.5	8.7	7.7	8.9	8.3	Mitochondrial central dogma
MRPL3	7.9	7.4	7.8	7.2	8.3	7.7	7.3	7.5	8.1	8.3	8.7		8.7	8.3	Mitochondrial central dogma
PRODH	8.7	8.5	8.8	8.7	9.8	9.9		7.4	9.5	8.7	8.7	8.3	8.7	8.1	Metabolism
PCCA	9.6	9.5	9.6	9.5	10.8	10.1	9.5	9.5	10.4	9.4	10	10.2	9.5	9.7	Metabolism
MCCC1	9.1	8.9	9.2	9.2	10.5	9.8	9.3	9.3	10.3	8.7	9.4	9.9	9	9.4	Metabolism
MRPS12	8.1	7.9	8.2	7.7		8.1	7.4		7.8	7.8	8.4	7.5	8.5	8	Mitochondrial central dogma
CLPB	8.6	7.9	7.9	8.5	7.7	7.7		8.2	8.3	6.2	7.7	8.1	8.3	9.4	Protein import, sorting and homeostasis
PDK1	8.4	7.4	7.1	8.1	8.1	8.1	8.6	7.7	8.8	8.3	8.4	7.9	7.6	8.6	Metabolism
MRPL49	8.4	8.3	8.5	8.1	9	8.6	8	8	8.4	8.5	9	7.8	8.7	8.6	Mitochondrial central dogma
COX7A2	10	9.5	9.7	9	9.8	9.5	7.5	8.4	9.2	9.4	7.8	9.4	9.3	9.7	OXPHOS
TMEM126A	9.2	9.1	9.2	8.8	9.3	8.9	8.4	8.6	8.8	8.6	9	8.5	8.9	8.6	OXPHOS
ECHDC2	7.2	7.3	7.5	7.8	9.8	9.7	8.1	7	8.9	8	8.1	9.2	9.1	7.5	0
HCCS	7.1			7.1			7.9		7.7	7.5	7.7		8.4	8.1	Metabolism
HIBADH	8.9	8.6	9.3	9.4	9.9	9.8	9.2	8.4	10	8.8	9.4	9.8	9.5	9.7	Metabolism
MRPL19	7.7	7.4	7.4	7.9		7.9			8.3	8.5	8.6	7.7	8.5	8.3	Mitochondrial central dogma
MRPL36															Mitochondrial central dogma
SLC25A30	7.2	7.3				7.1							7.5	8.7	Metabolism
BDH1	9.5	9.1	9.4	9.7	9.9	10.1	9.4	7.9	7.4	10.1	10.2	9.6	8.8	8.9	Metabolism
FARS2									7.5		7.8	7.5	7.7	8.1	Mitochondrial central dogma
ABCB7	9	8.8	9	8.8	8.8	8.6	7.2	8.9	8	8.7	8.7	8.2	8.2	7.5	Metabolism
MTX1	8.9	8.7	8.8	8.4	9.1	8.7	8.5	7.4	9	7.3	9.1	8.6	9.3	8.9	Protein import, sorting and homeostasis
NDUFA7	9.5	9.2	9.6	9.5	9.5	9.3	9.4	8.8	9.2	9.4	9.4	9.5	9.5	9.2	OXPHOS
TIMM17A	7.5	7.2	7.1	7.4	8.3	7.6	7.7	7.4	8.1	7.4	8.1	7.6	8.5	8.1	Protein import, sorting and homeostasis
ALDH9A1			7.7	8.1	9.5	9.3			9	9.5	8.2	8.3	9.5	8.9	Metabolism
MRPS18C	7.6	8.1	7.2	9.2		8.8	8.6	6.9	7.6	8	8	7	8.8	7.9	Mitochondrial central dogma
MARS2	8.1	7.7	8.1	7.9			7.8	8.2	7.7	7.5	8.3	7.4	7.8	8.5	Mitochondrial central dogma
ALDH6A1	9.3	9	9.6	8.9	11	10.5	9.9	9.7	10.9	9.7	8.9	10.6	9.7	9.9	Metabolism
FDXR				7.5	7.9	8.5			8.4	8.6	8.6	8.5	9.3	9.7	Metabolism
GATC	7.4	7.6		7	7.7						6.5			7.2	Mitochondrial central dogma
TRAP1	9.4	9	9.5	9.5	10.4	10	9	9.3	10.1	9.9	10.1	9.4	10	9.7	Protein import, sorting and homeostasis
ACAD8	8	7.4	8.2	7.6	9.7	9.1	8	8.8	9.2	8.4	9.1	9.3	9.1	9.3	Metabolism
ALDH2	9.4	9.1	9.5	9.5	10.6	10.8	9.7	9.2	10.9	10.7	10.5	10	10.4	10.8	Metabolism
PPIF	9.2	9.1	9.6	9.2	9.7	9.2	9.9	8.5	8.7	9.1	9.7	9.2	9.4	8.4	Signaling
TIMM22	8.8	8.6	8.6	8.5	8.2	8	7.3	6.8	8.2	7.9	8.5	7.8	8.1	8	Protein import, sorting and homeostasis
IVD	9	8.7	9.2	9.2	10.4	10.2	9.9	9.4	10.2	9.4	9.4	10.2	9.7	10	Metabolism
L2HGDH	7.8			7.4	8.9	8.2		8.3	8	8.4	8	8.5		9.1	Metabolism
ETHE1	9.1	9	9.4	9.1	9.6	9.6	8.6	8	8.4	9.2	10.3	9.1	9.4		Metabolism
MRPL20	8.3	8	8	7.7		8.3	7.6	7.2	8.3	8.4	8.8	7.7	8.6	8.5	Mitochondrial central dogma
SLC25A5	11	10.9	11.2	11.1	11.2	10.7	11.2	10.7	10.9	11.3	11.1	11.1	11	10.7	Metabolism
SLC25A12	10.9	10.6	10.9	10.6	10.5	9.9	10.3	10.9	9.5	9.6	9.9	9.9	10.1	9.4	Metabolism
MRPS21	8.2	8.2	8.3	7.7	8.4	8.2	7.2	7	8	8.5	8.7	7.8	8.3	8	Mitochondrial central dogma
TOMM22	9.7	9.5	9.4	8.9	9.5	8.3	9.1	8.4	9.2	8.3	9.4	8.6	9.2	9.4	Protein import, sorting and homeostasis
ACAA2	9.1	8.7	9.1	9.2	10.4	11.2	11	9.7	10.2	10.6	10.2	10.2	10.2	10.2	Metabolism
MRPL30	7.6	7.2	7.3	7.6	7.8	8	7.7	7.1	8	8.2	8.7	7.4	8.5	7.9	Mitochondrial central dogma
DNAJA3	8	7.3	7.7	8.3	8.7	8.5	8.4	8.3	8.4	8.5	8.6	8.4	8.7	8.4	Protein import, sorting and homeostasis
NDUFB2	9.2	8.8	9.2	8.6	9.3	8.8	8.9	8.4	8.7	8.7	9.1	8.9	8.6	8.6	OXPHOS
MRPS34	9	8.9	9.1	8.6	8.7	8.5	8.1	6.7	8.4	8.5	8.7	7.9	9.1	8.5	Mitochondrial central dogma
ETFB	9.7	9.5	9.9	9.9	10.5	10.6	10.6	9.3	10.5	10.2	10	10.2	10.3	9.9	Metabolism
AFG1L	7.4	7.2		7.4			8.1		7.7	7.4	8.2	8.2	7.7		Protein import, sorting and homeostasis
ATP5IF1	9.8	9.5	9.9	9.7	9.7	8.8	7.6	7	9	10	10.2	9.9	9.6	9.8	OXPHOS
ATP5PB	10.9	10.9	10.9	10.7	10.7	10.5	10.7	10.2	10.4	10.5	10.6	10.3	10.5	10	OXPHOS
COX7C	9.7	9.4	9.4	8.5	8.9	9.1	8.5	8.5	9	9.5	7.3	9.3	9.1	9.3	OXPHOS
CHCHD3	9.9	9.5	10	9.6	9.7	9.5	9.7	8.9	9.4	9.4	9.6	9.5	9.7	9.2	Mitochondrial dynamics and surveillance
COQ10B	7.3	7	7.6	6.5		7.2	8.1	7.9	7.7		7	7.3	6.8		Metabolism
ACSF3	8.6	8.2	8.5	8.8	9.3	8.6	8.4	8	9.2	8.9	9.1	9	8.5	7.7	Metabolism
POLDIP2	8.1	8.2	8.5	7.6	8.9	8.5	7.7	8.2	9	8.1	8.6	8.1	9.3	9	Mitochondrial central dogma
SLC25A10	8.3	8	8.5	8.9	9.9	9.9			10	9.6	9.5	8.5	9.5	9.2	Metabolism
SLC25A13	10	9.6	10	9.9	10.6	10.7	10.1	10	8.9	9.3	9.8	9.6	9.9	9.7	Metabolism
PDK3	8.7	8.3	8.5	8.8	8.5			6.7	8.3	9	8.8	8.5	8.4	9.3	Metabolism
ME3	9.6	9.3	9.2	9.3	8.9		9.4	9.5	8.1	9.6	8.7	9.2	8.3	8.2	Metabolism
MRPL22	8.8	8.4	8.8	8.2	8.9	8.5	8.2	8	8.6	8.6	9.2	8.2	8.8	8.3	Mitochondrial central dogma
IDH2	9.2	8.7	9.1	9.1	10.7	10	11.1	9.8	10	10.4	9.9	10.4	10.4	9.4	Metabolism
GCDH	8.4	7.5	8.9	8.4	9.9	10	8.6	7.7	9	8.6	8.6	9.1	9	8.6	Metabolism
MRPL47	8.5	8.2	8.1	8	8.1	7.9	7.4	7.1	8.3	7.5	8.9	7.6	8.6	7.8	Mitochondrial central dogma
PPA2	9	8.8	9.4	8.5	10.1	9.1	9.3	8.7	9.2	9.1	9.6	9	9.4	9.1	Mitochondrial central dogma
MRPL9	8.8	8.6	8.8	8.1	8.7	8.6	8.1	6.7	8.3	8.5	8.7	7.6	8.9	8.2	Mitochondrial central dogma
CHCHD10															0
WARS2	7.6	7.5	7.8		8.1			7.2	7.5		8.3		7.8	7.8	Mitochondrial central dogma
SLC25A19		7.4		7.6					8.2					8	Metabolism
CBR4	9.1	9.1	9.2	8.9	9.4	9.6	9.1	8.3	9.1	8.5	8.9	8.6	9.2	9.3	Metabolism
SMDT1	8.7	8.1	7.6	6.9	7.3				7.2	8.6	7.8	7.5	7.9	7	Signaling
HAGH	8	7.6	7.9	8.2	8.7	8.7			8.3	8.4	7.9	7.3	8.1	8.5	Metabolism
COX7A1	7.7		8	7.3	8.2	7.4	9	9	8.2	9.1	7.2	9.2	7.5	8.3	OXPHOS
MTG1											7.2			7.5	Mitochondrial central dogma
COX14	8.3	7.4	7.6	6.1	8.3		7.5			9				8.3	Mitochondrial central dogma
NDUFA12	9.9	9.7	10.1	9.4	10.2	9.6	9.8	9.6	9.6	9.7	9.8	9.6	9.6	9.3	OXPHOS
MRPS16	8.4	8.1	8.3	8.1	8.2	8.5	7.3	7.3	8.2	8.6	8.8	8	8.9	8.4	Mitochondrial central dogma
MTERF2	7.1	7.9	7.8	6.8		7.2	7.9	7.9	7		7.3			7.1	Mitochondrial central dogma
ETFRF1	6.9		7.6	7	8.2	8.5	8.2		8.8	7.8	7.6	7.9	7.8		Metabolism
GPD2	10.2	9.8	10.1	10.1	9.9	9.6		10.3	10.3	10.1	9.8	9.9	9.7	9.9	Metabolism
NDUFA10	10.1	10	10.3	9.9	10.4	9.6	10.3	10.2	10.1	10	9.9	9.9	10.1	9.6	OXPHOS
NDUFC2	9.9	9.8	10	9.6	10.1	9.7	9.5	9.2	9.6	9.8	9.8	9.7	9.5	9.3	OXPHOS
SLIRP	8.8	8.3	8.4	8.7	9.2	9.2	8.5	8.1	8.9	9.1	9.3	8.9	9.2	8.7	Mitochondrial central dogma
MT-ATP6	9.1	8.9	9.2	7.8	8.6	8.2	8.5	9.1	8.3	8.7	8.2	8.4	8.2	8.3	OXPHOS
MT-CO2	10.6	10.5	10.7	10.5	10.7	10.4	10.7	9.9	10.3	10.5	10.6	10.4	10.3	10	OXPHOS
TIMM21	7.6	7.4	8.1	7.7		8.6	8.3	7.7	8.4		8.4	7.4	7.6	8.1	Mitochondrial central dogma
NDUFA8	10.3	9.9	10.4	9.8	10.2	9.9	10.1	9.4	9.7	10	9.9	9.8	9.8	9.4	OXPHOS
GLS	10.2	9.8	9.8	9.6	9.4		6.7	8.6	8.7	9.4	9.3	7.9	9.2	8.7	Metabolism
NDUFB11	9.6	9.5	9.7	9.2	9.9	9.3	9.4	9.2	9.3	9.5	9.5	9.6	9.2	8.8	OXPHOS
DHTKD1	6.9				9.3	9.1			9				8.2	8.7	Metabolism
FAHD2A	9.1	8.7	9	9.1	9.4	8.5	8.8	7.7	9.4	8.4	8.7	8.5	7.8	9.6	0
HSD17B8	9.2	9	9.2	8.9	9.3	9.6	9.1	8.4	9.2	8.4	8.9	8.7	8.9	9.2	Metabolism
HINT2	9.3	9.2	9.5	9.3	10.2	10	9.3	8.4	9.6	9.5	9.7	9.4	9.2	9.4	Metabolism
MRPS5	7.1				8.3	8.1	8.5	6.9	8	8.3	8.6	8.1	8.5	7.7	Mitochondrial central dogma
C6orf136	9	8.9	9.1	8.8	8.2	7.7	7.8	8.1	8.1	7.6	8.2	7.8	7.6	8.2	0
SPRYD4	8.8	8.6	9.1	8.5	8.4	8.9	8.5	8.6	8.3	8.5	9	8.3	8.8	8.9	0
LIPT2	8.1	8	7.4	7.3				6.9	8.2		8.2		7.9	8.1	Metabolism
DECR1	8.8	8.5	8.9	9.4	10.1	10.2	10.3	9	10.4	10	9.9	9.4	9.9	9.7	Metabolism
MRPS26	8.8	8.6	8.7	8.6	8.5	8.5	8.2	7.6	8.7	8.5	9.2	8.3	8.9	8.1	Mitochondrial central dogma
SLC25A15				7.7	8.9	9.9			7.6	9.7	7.9		8.8		Metabolism
NDUFV3	8.3	8	8.6	8.8	9.2	8.3	7	7.4	9.2	8.7	8.8	8.7	8.1	8.5	OXPHOS
BPHL	9.8	9.6	9.9	9.6	10.1	10.4	8.6	8.3	9.6	9	9.1	9	9.5	9.2	Metabolism
STOML2	9	8.7	9.2	8.7	9.3	8.8	8.3	8.8	9.4	9.1	9.2	8.7	9.8	9.2	Protein import, sorting and homeostasis
MSRB2	8.5	8.3	8.7	8.3	8.5	7.6	8	7.7	8.3		8	7.9	7.9	7.7	Metabolism
LACTB	9	8.5	8.1	8	9.2	9.1	7.6	8.8	8.2	8.1	7.9	7.7	8.9	9.6	Protein import, sorting and homeostasis
TOMM40	8.4			8	8.2			7.3	8.5	8.4	8.8	8.5	9.4	8.9	Protein import, sorting and homeostasis
SLC25A25	8.1		8.9	9.1		6.9			8	6.9	8.4		8.3		Metabolism
ADCK5	6.4										7.1			6.9	0
ACAD10	8.2			7	9.7	8.9	9.3	8.4	9.4	8.7	8.7	9.1	8.2	8.7	Metabolism
VWA8	9.1	9.3	9.6	8.5	10.6	9.8	9.4	9.8	9.5	9.2	10.1	9.6	9.3	9.6	0
CCDC90B	8.3	8.2	8	8.4	8.6	7.5	8.4	7.3	9	8.4	8.9	8.3	8.5	8	0
DNAJC11	9.4	8.8	8.9	9	8	8.7	8.3	8.5	8.9	8.2	9.1	8.6	9.1	9.3	Protein import, sorting and homeostasis
ALKBH7		7.3	7								7.4			7.6	0
GLDC	8.9	9			9.3	9.5			7.7				9.1		Metabolism
MPC1L														9.9	Metabolism
THEM4	9.3	9.3	9.5	9.1	8.4	8.2			6.8	7.3	8		8	8.9	Metabolism
SSBP1	9	8.8	8.9	8.8	9.3	9.2	8.8	8.1	8.9	9.3	9.3	8.7	9.6	9.2	Mitochondrial central dogma
MRPL27	8.3	8	8.2	7.8	8.4	8.5	7.7	7.3	8.2	8.6	8.8	7.1	8.9	8.5	Mitochondrial central dogma
HSCB	8.4	8.1	8.2	8.2				6.5	8.2		8.5	7.6	7.9	8	Metabolism
MRPS10	8.5	8.2	8.4	8.1	8.4	8.3	7.9	7.8	8.6	8.5	9	7.6	8.4	8.1	Mitochondrial central dogma
AK4	9.8	9.7	9.5	9	10.4	9.3	8.9	6.6	7.2	8.6	8.2	8.8	9	7.2	Metabolism
ATAD3A	9.3	8.8	9.2	9.2	9.7	9.6	8.7	9	9.6	9.2	9.7	9.4	9.7	9.5	Mitochondrial central dogma
MRPL37					8.1	7.4	7.3		7.8	8.3	8.6	7.3	8.7	7.8	Mitochondrial central dogma
PTGES2	8.5	8.1	8.6	8.7	8.7	8.3	8.4	7.7	9.1	8.9	9.1	8.5	9.1	9	Metabolism
TXNRD2	7.8			7.1	8.4	8.8	8.2	8.2	8.8	8.9	7.3	8.4	8.8	8.5	Metabolism
ACSM5					9.4	9.7			8.2	6.7	7.5				Metabolism
CISD1	9.8	9.5	9.8	9.3	9.9	9.7	9	8.9	9.5	9.3	9.4	9	9.3	9.7	Metabolism
MRPL41	8.4	8.2	8.4	8.2	8.4	8.6	7.7	7.1	8.3	8.6	8.9	8	8.9	8.8	Mitochondrial central dogma
MTARC2	9.2	8.9	9.1	8.3	10	9.9	7.7	8.6	10.1	10.3	9.5	8.8	9.9	9.7	Metabolism
MRPS6	8.4	8.1	8.6	8.1	8.7	8.5	7.4	7.2	8.3	8.7	8.9	8	9	8.5	Mitochondrial central dogma
MRPL23	8.7	8.7	8.7	8.4	8.9	8.6	8.1	8	8.5	8.4	9.2	8.3	8.8	8.6	Mitochondrial central dogma
SQOR				7.6	9.6	9	8.1	8.4	9.2	10.1	10.4	9.3	10	9	Metabolism
SCO1	8.7	8.4	8.7	8.3		8.4	7.6		7.8	8.3	8.9	8.1	8.2	8.2	OXPHOS
GCAT			7.4	7.8	8.8	9.3			8	8.8	8.1	8.9	9.3	8.4	Metabolism
MTHFD1L	9.7	9.7	9.7	8.7	7.1	6.6			9.1	8.4	9.6	8.5	9.7	9.8	Metabolism
ECI2	8.1	8.1	8.6	7.7	9.4	9.4	9.2	8.7	9.3	8.5	8.4	8.3	8.9	9	Metabolism
UQCRB	10.1	9.9	10.3	9.6	10.4	10.1	9.9	9.5	9.9	10.2	10.1	9.9	9.8	9.9	OXPHOS
ATP5PD	10.7	10.4	10.8	10.4	10.6	10.6	10.7	10.1	10.4	10.5	10.6	10.4	10.4	10	OXPHOS
ATP5MG	10.2	10	10.1	10	10.9	10.1	10	9.2	9.8	10.1	10.2	10	9.9	9.7	OXPHOS
CCDC58	8.4	8	7.8	7.6	8.6	9	7.4	7.5	8.3	8.2	8	7.7	9	8.6	0
MCCC2	9	8.5	9.1	9	10	9.6	9.5	9.3	10.2	9	9.3	9.9	9.2	9.6	Metabolism
MCEE	8.4	8.3	8.3	8.2	9.1	9	8.5	7.2	8.7	8.4	8.9	8.8	8.3	8.2	Metabolism
MOCS1	7.3					8.9			8.5	8.5	8.1	7.4	8.4		Metabolism
MMUT	9.1	9.1	9	9	10.2	10	9.1	8.8	10	8.9	9.7	9.7	9.1	9.3	Metabolism
SLC25A51	8.7	8.5	8.2	8.8	8.6	7.7	7.7		8.7	8.4	8.5	7.7	8.8	8.2	Metabolism
SPG7	8	7.7	7.9	7.8	8.2	8		7.6	8	7.3	8.9	8.1	8.2	8.6	Protein import, sorting and homeostasis
ATP5MC3															OXPHOS
ATAD1	8.6	8.5	8.9	8.4	8.9		8.1	8.9	8.2		8.6	7.2	8.3	8.8	Protein import, sorting and homeostasis
OXNAD1	7.2			7.5		7.6	8.4		8	7.6	8.3	7.5	8.3	7	0
MTG2											7.3		7.2		Mitochondrial central dogma
DARS2	8.2	7.8	7.9	8	7.9			7.3	8	7.8	8.7	7.4	8.3	8.4	Mitochondrial central dogma
MRPL51	7.9	7.5		7.7	8.3	8.1	8.6	8.1	8.2	8.4	8.5	8	8.4	8	Mitochondrial central dogma
PC	10.5	10.7	10.8	9.7	11.6	11	8.5	10.1	11.5	9.5	10.2	10.7	10.1	10.5	Metabolism
CLYBL	8.7	8.4	9	8.9	9.8	9.2	9.4	8.5	10	9.2	9.5	9.4	9.2	9	Metabolism
PNPLA8	8.3	8	7.6	7.9		7.4			8.2		7.4			8.1	Metabolism
MLYCD	7.3	6.7	6.9	7.6	8.8	8.4	8.5	7.4	8.6	8.3	6.8	8.3	7.9		Metabolism
PYURF	6.9	7.1	7	6.4		7.4	7.7	7.8	7.2		7	6.6	7.5		0
TIMM17B	8.3	8.2	8.3	8	8.9	8.5	7.9	8	8.5	8.2	8.7	8.6	8.9	8.8	Protein import, sorting and homeostasis
MRPL32	7.7		7.7	7.1		8	7.2	6.7	7.8	8	8.3	7.3	8.3	8.3	Mitochondrial central dogma
SLC25A26	8	7.9							8		7.3		7.2	7.5	Small molecule transport
PRODH2					8	8.7									Metabolism
NIT2		7.1		7.8	9.1	9		7	8.4	7.9	8	7.3	8.3	8	Metabolism
FDX2	8.3	8	8	7.7		7.7		6.9	8.1		7.8	7.3	7.9	8.1	Metabolism
ME2	9.3	8.6	9.1	9.2	8.1		8.3		8.9	10.5	10	9.3	9.4	9.7	Metabolism
TUFM	9.7	9.1	9.7	9.7	10.1	9.7	10	9.6	9.9	10.2	10	9.9	10.2	9.6	Mitochondrial central dogma
COX6A2							9.5	8.9							OXPHOS
SLC30A9	7.5	7	7.8	8.1					7		6.6	6.9	7.4	7.4	Small molecule transport
TAMM41	8.3	8.4	8.8	7.7			7.6	7.6	8.1		8.5	7.8	8.5	9	Metabolism
TIMM23	8.5	8.3	8.5	8.2	8.4	8.7	8	7.9	8.6	8.1	8.7	8.2	8.8	8.5	Protein import, sorting and homeostasis
RMND1	7.8	7.8	8	7.7					7.8	7.2	7.9	7.7	7.6	8.5	Mitochondrial central dogma
MFN2	7.9	8.7	8.7	8		7.5			7.9		7.3	6.7	7.2	7.5	Mitochondrial dynamics and surveillance
DNLZ	7.7	7.6	7.7				7		7.7	7.7	7.6	7.5	7.8		Protein import, sorting and homeostasis
CHCHD4	8.5	8.1	8	8.1				7.3	8.1	8.1	7.8	7.8	8.3	8.3	Protein import, sorting and homeostasis
NDUFAB1	9.4	9	9.3	8.2	9.6	9.2	9.1	8.7	9.3	9.3	8.8	8.8	8.9	9.5	OXPHOS
ACSM1				7.3	10.4	10.5				7.2					Metabolism
COA5									6.4				7.4	7.5	OXPHOS
COQ2															Metabolism
PDSS2										7.2	7.3				Metabolism
EHHADH				6.5	11.2	10.6			8.6	7.5	7.5		7.2		Metabolism
NDUFS3	10.4	10.4	10.5	10.2	10.2	9.9	10.3	9.6	9.9	9.9	9.8	9.9	9.9	9.6	OXPHOS
ABCB10		7.3		7.4		8	7.8	8	8.4	8.5	8.2	8.3	8.5	8.1	Metabolism
CKMT2	9.6	9	9.8	9.8			10.9	10.6	8.6	10.4	10	9.8	8.9		Metabolism
MRPS25	8.5	8.2	8.2	8	7.9	8	7.2	7	8.3	8.1	8.9	7.9	8.6	8.1	Mitochondrial central dogma
ACAD9	9.4	9	9.4	9.5	9.7	9.1	9.3	9.6	9.9	9.6	9.6	9.8	9.6	9.5	OXPHOS
COX16					8.1	7.6			7.5		7.9		7.7	7.2	OXPHOS
FAM210A	9.2	9	9.3	8.8	8.8	8.4	8.8	8.6	8.4	8.6	8.6	8.3	8.5	8.2	0
ACOT13	9.8	9.7	9.8	9.5	10.3	9.8	9.8	8.9	9.2	9.6	9.5	9.7	9.4	9.4	Metabolism
CPT1A	8.2	8.5	8.8	8.6	10.4	10	7.8	8.6	8.9	9.3	9.9	9.5	9.3	9.5	Metabolism
DHRS4	9.1	8.9	9.5	9	10	10	9.3	8.1	9.2	9.2	9	8.6	8.8	9.2	Metabolism
PRELID2											7.4	7			0
CARS2	7.6						8	8	8.2	7.7	7.6	7.1	7.8	8.2	Mitochondrial central dogma
NIPSNAP2	10	9.8	10	9.5	8.9	9.1	10.3	9.3	9.3	9	9.2	9.5	9.6	9.6	Mitochondrial dynamics and surveillance
NDUFB7	9.7	9.5	9.7	9.6	9.7	9.4	9.7	9.4	9.6	9.6	9.6	9.5	9.4	9.5	OXPHOS
MICOS13	9.1	8.7	8.8	8.7	9.7	9	8.9	8.5	9	9	9	8.8	9.1	9.3	Mitochondrial dynamics and surveillance
GLRX2	7.9	7.2	7.8	7.6				7			7.3		8.2	7.6	Metabolism
MRPS30	8	7.5		7.4	8		7.4	7.7	8.1	8.6	8.3	7.5	8.8	8.1	Mitochondrial central dogma
SCO2	8.5	8.3	8.5	8.3	8	8.1	7.4	6.7	7.7	7.5	8.5	8	8.3	7.7	OXPHOS
HSD17B10	10.2	10.1	10.2	10	10.2	10.6	10	9.2	10.1	9.9	10.1	10.3	10.2	10	Mitochondrial central dogma
NARS2				7.6					7.5		8.4	7.8	7.6		Mitochondrial central dogma
RPUSD3											7.3				Mitochondrial central dogma
SUOX	8		7.5	7.3	9.1	9.7		8.7	9	9.2	6.4	8.7	9.9	8	Metabolism
SARDH	8.5	8.8	9	8.3	11	11.1			9.2	8.9	8.6	8.9	8.8	9.2	Metabolism
RIDA	8.1	8	8.9	8.6	10.5	9.7	7.1		8.7	7.9	8.2	8.3	8.1	7.5	0
COX8A												6.3	7.1	7.2	OXPHOS
SPR	8.5	8.4	8.9	8.4	8.3	8	8.3	6.3	6.9		7.3	7.6			Metabolism
MPV17	8.2	7.9	8.3	7.9	9	8.5	8.1	7.6	8.7	7.8	8.1	8	8.9	7.8	Small molecule transport
ZADH2	8.6	8.6	8.8	8.3	9.2	9	8.9	8.9	9.3	8.8	9.3	9.1	9.4	9.4	Metabolism
MRPL18	8.3	8	8.3	7.6	8.1	8.1	7.6	7.3	8.2	7.9	8.7	7.6	8.2	8.1	Mitochondrial central dogma
ALDH1B1	8.3	8.2	7.6	8	9.4	9.8	8.3	7.7	9.4	11.1	10.5	9	10	9.9	Metabolism
CHCHD1	8.1	7.2		7.6	8.6	8.4		7	8	8	8.5	7.6	8.5	8	Mitochondrial central dogma
TIMM8A	8.5	8.5	8.9	8.8	8.6	9.1	7.3	7.2	8.8	9	8.8	8.7	8.8	8.8	Protein import, sorting and homeostasis
VDAC3	10.1	9.7	10.1	10.3	9.8	9.5	10.1	9.6	9.9	10.1	10.2	9.6	10.2	10.6	Signaling
SLC25A24									8.7	10.2	9.8	8.5	9.6	7.9	Metabolism
MPC1	9.8	9.5	9.9	9.6	10.3	10	9.5	9	9.9	9.6	9.6	9.7	9.2	8.5	Metabolism
SLC25A22	10.1	9.9	9.9	9.6	8.1	9.5	6.5		9.4	9.3	8.7	8.2	9.1	8.7	Small molecule transport
SLC25A31	10.5	10.4	10.7	10.6	10.6	10.1	10.7	10.4	10.3	10.7	10.5	10.5	10.4	10.6	Metabolism
SLC25A18	9.8	9.6	9.9	9.4	7.7	8.9			8.9	8.9	8.2	7.8	8.6	9.1	Small molecule transport
TRNT1				7.2					7.5				8.4	8.1	Mitochondrial central dogma
IDE	7.5	7.8	7.9		8.9	7.7		7.2	7.5	7.9	8.5	8	8.1	8.2	Protein import, sorting and homeostasis
GSTK1	8.9	9	9.1	8.7	9.8	10	9.5	8	9.3	9.2	9.2	9.5	8.1	9.2	Metabolism
VARS2	8.7	8.6	8.7	7	8.8	7.9		8.1	8.4	7.2	9	7.8	8.6	8.3	Mitochondrial central dogma
HSPE1	10.1	9.9	10.2	9.8	11	10.5	9.8	8.9	10.3	10.5	10.4	10	10.4	10.2	Protein import, sorting and homeostasis
MRPL54	7.5	7.3	7.4	7.1	8.1	8		6.7	7.7	7.9	8.3	7	8.2	7.9	Mitochondrial central dogma
MRPL38	7.3			7.2			7.3			8	8.2	7.3	8.1	7.9	Mitochondrial central dogma
MRPL58	8.2	8.2	8.4	8.2	8.1	8	7.9	7.3	8.4	8.2	8.9	7.8	8.4	8	Mitochondrial central dogma
MTCH1	9	8.6	9	8.6	8.2		7.3		8.6	7.9	8.5	7.9	8.8	8.2	Small molecule transport
TRIAP1									7.6			6.9	7.3		Metabolism
PTCD3	8.5	8.3	8.3	8.5	9	8.7	7.3	8.3	8.8	9	9.3	8.4	9	8.6	Mitochondrial central dogma
COX10															OXPHOS
AKAP1		7.3						6.2						8.8	Signaling
MRM3															Mitochondrial central dogma
AK2	9	8.9	9.1	8.8	9.8	10.2	8.8	8	10.1	10	9.4	9.1	10.1	10.1	Metabolism
TMEM70	8.1	7.7	8.3	7.6		7.6	7.6	7.6	8	7.8	8	7.6	7.5	7.7	OXPHOS
NOA1									7.3		7.7				Mitochondrial central dogma
MCUR1	7.7	7.8	8	7.9	8.8		8.2	6.9	8.8	8.4	8.4	8.1	7.7		0
TMEM14C	8.5	8.6	8.2	7.4	8.9	8.7	7.6	8	8.5	8.8	8.6	8.5	8.5	8.2	0
NDUFC1															OXPHOS
MRPL35											7.6			7.9	Mitochondrial central dogma
NDUFA3	9.2	9.1	9.3	8.7	9.5	8.9	8.9	8.8	9	9.1	9	9.1	8.8	8.7	OXPHOS
PDSS1								6.4			7.7		6.5	6.1	Metabolism
SLC25A16	7.1		8.2	7		7.5			7.4		7.6	6.7	7.6	7.6	Small molecule transport
FMC1	8	7.7	8.3	8.1	8.3	8.1	7.9		8.1	8.2	8.6	8.5	8.1	7.9	OXPHOS
ACSM3					10.3	9.2			9.1	5.9	9.7	6.6			Metabolism
NDUFAF6									7.2	7.8	7.2		7.3	7.7	OXPHOS
UCP1									9.1						Small molecule transport
SFXN1	9.6	9.2	9.3	9	10.1	9.5		6.9	10	9.9	9.5	9	9.9	9.5	Metabolism
GLRX5	8.6	8.5	8.7	8.6	9.2	9.2	8.2	8	9.1	9	9	8.8	9.2	8.9	Metabolism
PTRH1	7.2	7.3	7.3								7.3		8.4		0
MRPS11	8.2	7.8	7.8	7.3	8.4	8.1	7.7	7.7	8	7.8	8.5	7.7	8.6	8.3	Mitochondrial central dogma
XPNPEP3	7.2					7.6			8.5	7	6.9	7.3	8.2	8.2	Protein import, sorting and homeostasis
PDP1	7.4	7		7.5				9	7.7	7.1	7	6.7	6.8	8.2	Metabolism
ECI1	9.3	9.1	9.5	9.6	9.8	10.5	10.3	9.1	10.4	9.9	9.8	9.9	9.8	9.6	Metabolism
SLC25A21				7.1	8.5	8.2								9.1	Metabolism
SLC25A29													9.4	7.7	Metabolism
SLC25A45						8.2			6.5	9.4		7.1	6.9	9.3	Small molecule transport
SDHAF3									6.5					7.3	OXPHOS
PRELID3B															Metabolism
SLC25A39															Small molecule transport
NDUFB3	9.5	9.3	9.6	9.1	9.9	9.4	9.3	8.9	9.3	9.5	9.3	9.2	9	8.9	OXPHOS
REXO2	8.8	8.6	8.8	8.3	7.2	8.2	7.1	7	8.6	8.1	8.5	8	8.9	7.6	Mitochondrial central dogma
GATM				7.5	9.9	7.7						7.1	11.1	9.3	Metabolism
TIMM10B	8.2	8	8.1	7.9	7.9	6.8	6		7.6		7.7	6.8	7.4	7.9	Protein import, sorting and homeostasis
SARS2								7.5	7.7	8.5	7.9	7.1	8.5	6.7	Mitochondrial central dogma
CHDH				7.6	10.5	10			9.5	10.2	9.7	8.8	9.7	9.5	Metabolism
MRPL57	7.9			7.3	7.9	8			7.8	8.2	8.4		8.3	7.9	Mitochondrial central dogma
C8orf82	8.3	8.1	8.7	8.4	9	8.7	8.7	8.1	9.1	8.2	8.4	8.5	7.8	8.9	0
EARS2									7.7		7.3		8.1		Mitochondrial central dogma
GRHPR	7.6	7.3	8.8	7.5	9.4	8.7	7.8	8.2	9		8.1	8.3	8.9	8.7	Metabolism
MTFMT															Mitochondrial central dogma
PTCD2										7.2	8.2		7.6		Mitochondrial central dogma
ECHDC1			7.8	7.3		7.8			9.3		7.5		7.1	8.2	Metabolism
HARS2		5.8						7	7.7	7.9	7.8	6.9	8.7	7.5	Mitochondrial central dogma
NDUFA4	10.2	10.1	10.1	9.7	10.6	10.1	10	9.3	10	10.2	9.9	10	9.8	9.4	OXPHOS
NDUFA13	10	9.8	10.2	9.9	10.2	9.7	9.9	9.4	9.8	9.9	10	10	9.7	9.7	OXPHOS
NAXE	9.4	9.2	9.5	9.1	8.9	9.2	8.6	8.3	9	8.7	8.8	8.5	9.2	9.2	Metabolism
TMEM11	9.2	8.9	9.2	8.6	8.6	8.5	8.1	8.6	8.7	7.7	9	8.5	8.8	8.4	Mitochondrial dynamics and surveillance
SELENOO				7.5		8.2		6.7	7.2	6.8	8	7.3	6.6	6.8	Metabolism
NAGS						8.2									Metabolism
HSD17B4					10	10.2			9.2		7.4	7.6		8.9	Metabolism
NDUFAF7	7.3		7.7	7.8	7.9				7.9		7.9	7.6	8.2	7.9	OXPHOS
OAT	8.9	8.3	8.6	8.9	9.2	10.4	8.9	8.8	9.4	10.9	9.7	9.5	10	9.5	Metabolism
MRPL50	7.6	7.9	7.6	7.7	8.3	8.4		7.1	8.1	8.2	8.8	7.8	8.6	8.5	Mitochondrial central dogma
COX7B	8	8.4	7.6	7.2	8.3	7.6	9		7.9	8	7.1	8.4	8		OXPHOS
RARS2	7.8	7.7	7.6	7.9	8.7	7	7.1	7.9	8.5	8.4	8.9	8.3	8.2	8.8	Mitochondrial central dogma
OXLD1									7.2		6.6	6.7			0
LACTB2					9.9	8.8					7.8	7.4			Mitochondrial central dogma
NDUFA11	9.3	9.2	9.5	9.1	9.3	9.1	8.9	9.2	9.1	9.3	9	9	9.3	9.1	OXPHOS
AURKAIP1															Mitochondrial central dogma
CHCHD7	6.8									8.3			7.4	7.2	Metabolism
SHMT2	7.4		7.9	7.7	10.1	9.7		7.7	8.9	9.3	8.7	8.4	10.1	8.7	Metabolism
MTHFD2				6.7									8.5	8.1	Metabolism
RMDN1	8.9	8.8	8.8	8.4	8.5	9.2	8.6	8.1	9.1	8.7	8.1	8.8	8.8	8.6	0
CPS1		8.5	8.8	9.7		12	8	7	9.2	11	9.5	9.7	9.3		Metabolism
MRPL14	8.4	8.2	8.4	7.9	8	8.5	7.6	7.4	8.3	8.6	8.9	7.9	8.9	8.6	Mitochondrial central dogma
MTRES1	8.6	8.3	8.7	8.3	8.6	7.7	8.4	7.7	8.2	8	8.6	7.9	8.3	8.2	Mitochondrial central dogma
RDH13	7.1	7	7.5	7.4					8.5		7.3	7.2	8.6	8	Metabolism
TRMT2B															Mitochondrial central dogma
MRPS24	8.2	7.9	8.1	7.9	8.1	8.4		7.2	8.1	8.4	8.6	7.6	8.6	8.2	Mitochondrial central dogma
COA3	8.9	8.7	9	8.8	9.3	8.7	8.2	7.6	8.6	8.7	9.3	8.9	8.9	8.4	Mitochondrial central dogma
GSR				7.2	8.8	7.8		8.4	7.9	8.8	7.5	7.7	8.7	8.1	Metabolism
ENDOG	8.6	8.2	8.7	8.6	8	9.1	8.1	7.5	7.9	8.7	8.5	8.1	8.8	7.6	Mitochondrial central dogma
BCAT2	7.9	7.3	8.1		9.8		9.7	9.5	10.3	8.8	9.3	10	9.7	10.3	Metabolism
TEFM						7.6	7.4	6.6	7.6		7.9	6.6	8.2	7.8	Mitochondrial central dogma
ACSF2	9.3	9.1	9.6	9.9	8.5	10.5	8.3		9.7	9.5	10.7	9.6	9.8	9.9	Metabolism
TRMU									6.7		6.9		6.8		Mitochondrial central dogma
MRPS22	8.4	8.3	8.7	7.3	8.9	7.6	8.1	8.3	8.7	8.8	9.1	8	9.2	8.5	Mitochondrial central dogma
LAP3	8	7.4	8.1	7.7	9.1	8.9	8.2	8.2	9.2	9.2	8.4	8.4	9.4	9	Protein import, sorting and homeostasis
GLUD1	10.6	10.1	10.8	10.5	10.5	11	9.3	9.3	10.4	10.8	10.1	9.9	10.8	9.6	Metabolism
HMGCL	8.6	8.3	8.3	8.5	9.8	9.9	8.6	7.2	9.1	9.3	9.6	8.7	9.5	9.2	Metabolism
FHIT	8.1	8.1	8.2	8	8.7	8.2			8.5	7.2	8.7	7.2	7.6	7.9	Metabolism
MRPS33	8.1	8.1	8.2	7.6	8.2	8.2		7	7.9	8.3	8.4	7.7	8.2	8.1	Mitochondrial central dogma
NUBPL				7.3					8.4		7.5	7.1	7.6	7.9	OXPHOS
LYRM2							6.7		7.5		7.2		7.1		OXPHOS
MPV17L	8.3	8.2	7.5	7.2	9.7	7.8									Small molecule transport
GADD45GIP1	8.5	8.4	8.5	8.2	8.4	8.2	7.8	7.1	8.1	8.4	8.3	7.4	8.6	8.2	Mitochondrial central dogma
TFAM	9.4	8.9	9.4	9.2	9.3	9.2	8.9	8	8.9	8.7	9.3	8.5	9.1	8.7	Mitochondrial central dogma
ALDH18A1	9	9.1	8.9	9				7.7	8.2	10.4	9.6	8.7	10.1	8.8	Metabolism
OXSM						8	7.2		8.2	7.3	8.2		7.8	8.5	Metabolism
KYAT3				7.9	9.3	8.8	8.2		8.4	7.3	7.4	8.9	7.7	8.9	Metabolism
TARS2	8.3	8.3	7.8	8.1	8.4	8.2		7.7	8.5	7.3	8.8	7.7	8.6	8.8	Mitochondrial central dogma
TBRG4	8.2	8	8.3	8.5	8.1	7.9	8.4	8.7	8.8	8.9	9.3	8.7	9.1	8.9	Mitochondrial central dogma
TMEM65	9.5	9.3	9.7	9.1	8.3		8.5	8	8.6	8.2	8.3	7.4	8.5	8.3	0
ROMO1	7.9	7.7	7.5	7		7.3		6.2	7.8	7.7		7.6	7.3	7.1	Protein import, sorting and homeostasis
PRDX5	10.5	10.3	10.7	10.4	10.8	10	9.9	9.4	10.1	10	10	10.2	9.7	10	Metabolism
DNAJC15	6.9			7.3		5.7			7.6	7.6	4.7		7.5	8.9	Protein import, sorting and homeostasis
MAIP1	8.8	8.6	8.5	8.3	8.5	8.7	8.3	7.8	8.6	8.1	8.7	8	8.6	8.7	Protein import, sorting and homeostasis
HIGD1A	8.8	8.5	8.6	8.6	8.8	8.3	8.3	8.2	8.4	8.7	9.7	8.6	8.7	8.2	OXPHOS
C16orf91			7.4	7.7					7.1		8		8	7.3	0
RHOT2	8.5	8.3	8.5	8.4	8.6	7.8		7.5	8.3	7.1	8.7	7.9	8.4	8.6	Signaling
SLC25A44													6.6		Metabolism
HAO2					9.8						6.3			6.8	Metabolism
OXA1L	7.5		7.7	7.2	8		7.7		8.3	7.9	8		8.3	7.6	Protein import, sorting and homeostasis
SLC25A46	8.1			7.9					7.4				7.9		Small molecule transport
RDH14	8.3	7.7	8	7.4						7.1	7.8	6.9	7.7	8	Metabolism
ATP5MPL	9.3	9	9.3	8.8	9.2	9.2	8.9		8.6	9.4	8.5	9.4	9.1		OXPHOS
CA5B		7		7.6	8.1				10.1			8.2	7.5	9	Metabolism
COASY	7.6	7.5	8.2	8.2	9.6	8.9			8.7	7.8	8.6	8.5	7.8	8.4	Metabolism
CISD3	8.5	8	8.7	8.4	9.1	8.9	8.5	7.9	8.9	9.2	9.4	7.9	8.9	8.1	Metabolism
GSTZ1	9.2	9	9.3	9.2	9.4	9.3	8.7	8.1	8.9	8.2	8.8	8.4	8.8	8.2	Metabolism
COX6B2														9.7	OXPHOS
GLOD4	8.5	7.9	8.3	8.3	8.6	8.3	8.4		8.9	8.4	8.9	8.6	8.9	8.3	0
ACAA1					9.6	10.2			8.4	6.8	6.8	6.9	6.7	8.2	Metabolism
CROT					10.1	9.7									Metabolism
PDF	7.5						7.5	7.3	7.5		7.9		8.3	7.2	Mitochondrial central dogma
COX19						6							6.8		OXPHOS
AMT	7.4		7.2	7	8.8	8.7					7.8	7.5	8.9		Metabolism
PDPR	8.9	9	9.2	8.6			8	9.7	8.4		8.8	8.3	7.8	9.4	Metabolism
NLN	8.2	8.1	7.7	8.2	8.2	7.6		6.8	9	8.3	8.7	7.7	8.4	8.9	Protein import, sorting and homeostasis
BOLA1	7.1		7.6	7.6	7.9	8.3	6.5	6.6	8.3	7.7	7.7	7.4	8	8	Metabolism
ALAS2															Metabolism
GRPEL2													7.5		Protein import, sorting and homeostasis
ALDH7A1	8.3	8	8.6	8.3	10	10			8.9	8.7	7	8.6	9.6	9.4	Metabolism
HDHD5		7			8.2	8.2		7.7	8		8.1	7.6	8.1	9.5	0
GFER	8.8	8.5	8.6	7.9	7.8	8.7			8	7.3	7.6	6.9	8.1	7.9	Protein import, sorting and homeostasis
IMMP2L		7.3	7.1			7.6		6.6	7.6		7.3			8.4	Protein import, sorting and homeostasis
COX4I2	7.3			6.7			7		5		6.5	7.5	6.2		OXPHOS
MRPL39	8.2	8.1	8.3		8.4	7.8	7.8	8	8.6	8.5	8.9	7.7	9	8.5	Mitochondrial central dogma
AADAT					10.4	9.5									Metabolism
FUNDC2	8.5	8.5	8.7	8.5	9.1		8.4	8.9	8.8		8.3	7.7	8.5	8.2	Mitochondrial dynamics and surveillance
LYPLA1	8.6	8.4	8.9	8.8	9.6	9.1	8.5	7.7	8.5	8.7	8.8	8.6	8.6	8.2	Metabolism
PDHA2															Metabolism
MTRF1L														6.4	Mitochondrial central dogma
GTPBP3											7.4				Mitochondrial central dogma
MTHFD2L				7									7.9		Metabolism
YME1L1	7.5	7.4	7.2	8.1	8.4			7.3	7.9	7.8	8.2	7.5	8.6	8.1	Protein import, sorting and homeostasis
ACOT2	8.1	7.5	8.1	8.6	9.5	9.1	9.9	8.9	9.5	8.9	8.8	8.9	9.5	8.4	Metabolism
COA8											7.2		6.9		OXPHOS
MMAB	8.8	8.7	8.6	8.3	7.7	8.4	7.6	7.7	8.6		7.9	7.9	7.7	7.1	Metabolism
PPOX	7.4			7		7.5			7.9	7.9	7.6	7.4	8.3	7.6	Metabolism
ABCD3					9.8	9.8			8.2				7	8.4	Small molecule transport
SIRT3	7.8	7.5	7.7	8.1	8	8.4	7.9		7.1	6.9	7.4	7.1	7	6.7	Metabolism
LDHD					10.5	9.6	7.2		8.9			8.5	8.7	8.6	Metabolism
MRPL45	7.8		7.9	7.5					8.2	8	8.7	7	8.6	8.4	Mitochondrial central dogma
C12orf65	7.5		7.3	7					7.6		7.7	6.8	7.3		Mitochondrial central dogma
IMMP1L														8.4	Protein import, sorting and homeostasis
POLG	7.3	7.9		7.3		6.2			7.8		7.6		7.3	8.1	Mitochondrial central dogma
ATPAF1	7.4		7.3	8.3					7.6	7.1	7.5		7.9	7.9	OXPHOS
BLOC1S1													7.5	7.7	Signaling
ALDH1L2			7.7	6.5		7.7		7.6		7.1	8	9.3	8.9		Metabolism
COX18															OXPHOS
CPOX		7.2	7.4	7.4	9.2	9.4		7.8	7.5	9	7.9	8.3	9.5	7.9	Metabolism
NNT	9.6			8				10.1	9.8				9.7		Metabolism
NDUFAF8									6.4			6.5			OXPHOS
ATP23		7.3													Protein import, sorting and homeostasis
DCAKD	8.1	8.1	8.1	8	7.7	7.9	8.9	7.4	8	7.2	8.4	7	9.3	8.3	0
ATP5MF	10.1	10.2	10.4	9.7	10.6	10	10.1	9.4	9.9	10.1	10.1	10.1	9.9	9.3	OXPHOS
SFXN3	10	9.8	9.7	9.9	9.2	8.9		7.8	9.5	9	9.4	9.8	10	9.9	Metabolism
AASS	8.1	8.4	8.2	7.4	10.9	10.4			6.9		6.2	7.6	8.8	8.7	Metabolism
DIABLO	8	8	8.4	7.7		7.6	7.3	7.5	8	7.8	8.2	7.8	8.7	10.2	Mitochondrial dynamics and surveillance
COX8C														6.8	OXPHOS
PXMP2	5.8	6.8	6.4	6.9	9.3	9.5	7.4	7	8.4	7.1	6.9		6.9	7.5	0
AGXT2					9.4	9.5									Metabolism
GLS2	8.8	8.2	8.5	8.2		9.5		7.1		7.2	7.4				Metabolism
APOO	9.8	9.6	9.8	9.4	9.8	9.1	9.5	9.3	9.3	9.1	9.5	9.4	9	9.2	Mitochondrial dynamics and surveillance
ACAD11				5	10.1	10			8.7						Metabolism
C5orf63	7.2	7.3		7.2		7.2	7	7.1	7.5				7.2	7.4	0
HOGA1					10	9.7			7.2		7.7		8	8.4	Metabolism
TTC19	7.8	7.2		6.9					6.6		7.2	6.9		7.7	OXPHOS
NGRN															Mitochondrial central dogma
TCAIM															0
GCSH				8.3		8.9			8.6	8.1	7.9		8.7	8.7	Metabolism
SIRT5	7.6		7.8	7.7		7.4	8		7.6		7.9	7.2			Metabolism
GPT2	6.8		7.4			9.2		8.3	9.3			9	8.4	9.3	Metabolism
TOMM6	8.1	7.5	7.6	7.7		7.5	8		8.1	8	8.3	7.6	8.6	7.8	Protein import, sorting and homeostasis
FAM162A	9.4	9.1	9.4	9.2	8.8	9.2	9.1	8.5	8.9	9.1	9.8	9.2	9.7	9.4	0
ABCB6	6.7		7.8			7.7					7.5	6.8	8	8.8	Metabolism
MACROD1	9.1	8.9	9.3	8.8		8.6	9.3	8.4	8.8	7.9	8.2	8.5	8	8.3	Signaling
TST	9.3	9.1	9.6	9.4	9.8	10.3	7.8	8.1	9.5	8.5	10.2	8.9	9.5	10	Metabolism
MT-CO1	9.4	9.3	9.5	8.4	9	8.8	8.9	9.6	8.8	9.3	9.1	9.1	8.9	9	OXPHOS
MTFR1L	7.6	8.2	8.6	6.8									7.3	7.9	0
SDR39U1	8.7	8.2	8.7	9.1	9.3		8.9	7.9	8.9	8.6	8.7	8.4	8.8	9.3	0
DMGDH				6.8	10.5	10.8				7.4		7.4	7.4		Metabolism
SLC25A14	8	7.9	7.7										6.8	7.7	Metabolism
PRELID3A	8.5	8		7.7											Metabolism
CHCHD5									7.7				8.4	8.4	0
TOMM70	10	9.7	9.9	9.7	8.7	8.8		8.3	9.1		9.4	8.8	9.3	9.6	Protein import, sorting and homeostasis
NIT1	7.6	7.4	7.5	8	8.5	8.9			8.6	8.4	8.4	7.9	8.6	8.2	Metabolism
FAHD1	9.2	9.1	9.2	8.9	9.8	9.4	8.8	8	8	9.4	9	8.4	8.4	8.4	Metabolism
MCU	9.1	8.9	8.6	8.9		7.6		7.5	8.4	9.8	9.6	8.7	9.3		Signaling
CYP27A1					8.7	10		8.3	8.8	9.1			8.9	8.3	Metabolism
MT-ND2	8.9	8.8	9	8		8.5	8	9.4	8.6	8.7	8.9	8.9	8.2	7.9	OXPHOS
MT-ND4	9.9	9.9	10	9.2	10	9.5	9.3	10.1	9.3	9.6	9.6	9.8	9.4	9.3	OXPHOS
MT-ND5	9.6	9.8	10	9	9.8	9.1	9.4	9.9	9.2	9.5	9.3	9.6	9.2	9	OXPHOS
DELE1															Signaling
FASTKD1						6.2					7				Mitochondrial central dogma
MRPS31	7.8	7.1	7.2	8.1	8.4	8	7.8	7.6	8.2	7.5	8.8	8.3	8.3	7.9	Mitochondrial central dogma
ALDH1L1	6.4					8.6				7.7	7.3	8.4	8.1	7.2	Metabolism
PTCD1		6.9									7.2		7.2		Mitochondrial central dogma
HADHB	9.2	8.6	9.2	9.5	9.9	10.2	10.7	9.9	10.3	10.5	10.1	10.2	10.1	10	Metabolism
TRIT1		7.8													Mitochondrial central dogma
CRLS1															Metabolism
GLYCTK					9.3	8.6							7.5		Metabolism
SLC25A32									7.2				7.4		Metabolism
AARS2	8.3	8.2	8	6.7	8.1	7.5		7.7	7.6	6.6	8.6	7.7	7.3	8.4	Mitochondrial central dogma
EXOG	8.7	8.4	8.4	8.7					7.4		7.5		8.1		Mitochondrial central dogma
CHCHD2															Mitochondrial dynamics and surveillance
KMO					8.4	9.4									Metabolism
SFXN5	9.7	9.5	10	9.5	8.7	8.5			8.6		8				Metabolism
ELAC2		7.6						6.8	7.6		8.3	5.3			Mitochondrial central dogma
GPX1	8.6	8.4	7.9	8.4	10	10.1			9.3	8.8	8.9	8.9	8.9	8.2	Metabolism
CPT1B		6.6	7.4	7.5	9	8.2	10.1	10.2	8.2	8.2	8.4	8.1	7.5	9.3	Metabolism
FIS1	9.1	8.8	9.1	9.1	9.1	8.5	8.3	8.5	8.2	7.8	8.8	8.4	8.7	8.8	Mitochondrial dynamics and surveillance
PRELID1															Metabolism
UCP3				7.6			7.8	7.7	8.2						Small molecule transport
SLC25A27	8.6	8	7.5	8											Small molecule transport
SLC25A40	7.6	7.8	8.4	7.4					7.2		7.6	7.2	7.6	8.3	Small molecule transport
SLC25A23	8.5		7.4	6.6		7.5			8.1	6.8	8.4	6.5	8.3		Metabolism
HEMK1															Mitochondrial central dogma
SLC25A36			7.6	7.7									7.5	8.2	Metabolism
OMA1								7.2	7		8				Protein import, sorting and homeostasis
LETM2															0
DHRS1	8.4	7.8	8.3	8.7	8.6	8.5			8.1	8.9	7.9	7.3	8.5	8.6	Metabolism
STOM									6.9				9.1	8	0
METTL5															Mitochondrial central dogma
MSRA	8.2	8.1	8.6	8	9.6	9.4	8.2	6.7	8.4	8.8	8.3	8.7	8.2		Metabolism
NUDT8	7.4	7.5	7.6	7.2	8.7	8.2	8.5	7.3	8.4		8	7.7	7.9	7.5	Metabolism
NMNAT3	8.2	8.1	8	7.4	7.5	7.5	8.3	7.7	7.8	7.2	7.5		7.7	8.3	Metabolism
SLC25A38															Metabolism
MPV17L2											7.2		7.1		Mitochondrial central dogma
ACLY	8.3	8.3	9.3	8	8.4	8.1			8.5		7.5	7.3	7.4	8.1	Metabolism
ABCD2									8.9						Small molecule transport
FLAD1				6.8					8			6.3			Metabolism
LIPT1									7.8				7		Metabolism
DGLUCY	6.5	7.1	8.2	8.5	9.8	9	8.7	8.5	9.2	9.2	8.9	8.8	7.5	7.4	Metabolism
PCK2	8.8	8.4	8.8	8.7					9.1	8.8	9.7	8.9	9.2	9.2	Metabolism
NADK2	8.6	7.9	8.6	8.8	9	9.3		7.3	7.9	8.9	8.1	7.8	8.3	8.8	Metabolism
MPST	8.9	8.6	8.5	8.8	9.2	9.5		8.3	9.3	9	10	8.3	9.1	9.2	Metabolism
NUDT13		6.7	7.5				8.1	7.5	8.6	7.2	7.7	7.1	7.6		Metabolism
ACACA			7.9	7.2		6.6			7.8		7.4	6.4	7.6	8.1	Metabolism
ABAT	10.1	9.9	10.3	10.3	10.2	9.8	7.1		9.4	9.8	9.5	8.1	9.9	10.1	Metabolism
HMGCS2		7.1		7.2		10.9			8.9	9.5	10.9	8.8	8.8	10.3	Metabolism
ALDH5A1	9.7	9	9.7	9.7	9.7	9.4	8.8	8	9.3	9.3	8.7	8.7	9	8.4	Metabolism
CKMT1A	10.5	10.1	10.4	10.6	8.9		10.1	9.6	8.9	11.1	10.8	10.6	9.4		Metabolism
PISD	7.4	7.8	7.9	7.4	7.8	7.4			7.5	7.6	7.8	7.2	8.1	7.9	Metabolism
NDUFB4	9.9	9.8	10.1	9.9	10.3	9.7	9.8	9.3	9.6	9.8	9.9	9.8	9.7	9.6	OXPHOS
UQCR11	8.7	8.7	8.9	8.2	8.8	8.4	8.3		8.6	9.1		8.8	7.9	8.8	OXPHOS
FAM136A	9	8.8	9	8.4	8.6	8.9	6.3	7.7	8.7	9	8.6	8.2	9.3	8.8	0
TOMM5	8.7	8.6	8	7.3	8.5	8.4		7	8.4	8.2	6.6	8.2	8.5	9	Protein import, sorting and homeostasis
HTRA2	8.3	8.4	9	8	8.8	8.3		8.2	8.9	8.3	8.4	7.5	9.1	8.8	Protein import, sorting and homeostasis
NDUFA1	9.2	8.7	9.1	8.2	8.9	8.6	8.7	7.8	8.4	8.5	8.2	8.5	8.4	8.3	OXPHOS
MT-CYB	9	9	9.3	8.6	9.5	9	9.5	9	8.9	9.2	8.9	9	8.7	8.4	OXPHOS
GUK1	8.5	8.2	8.2	7.7					7.3		7.4	7.2			Metabolism
D2HGDH									7.4		7.1				Metabolism
OPA3	9.3	9.1	9.4	9	9.1	8.9	8.5	7.9	8.8	8.7	9.2	8.5	8.9	7.9	0
AKR1B10	8.3		8.9	9.1	9.1		9.2	8.2	9.4	8.5	8.3	7.8	9.3	8.8	Metabolism
PHYH					7.7	9.2				6.1					Metabolism
NDUFAF2	9.2	8.8	9.3	9.2	8.9	8.8	8.6	7.8	8.9	8.2	9.2	8.3	8.8	9.3	OXPHOS
ECSIT			7.5	7.8	8.2			7.8	7.9	8	8	8	8.1	7.7	OXPHOS
PARL	7.2	7.1	6.5	7.1	7.4	8	6.3		7.6	8.2	8.4	7.9	7.9	7.9	Protein import, sorting and homeostasis
MRPL42						7.5			7.3		7.9			7.6	Mitochondrial central dogma
DNAJC4											6.9				Protein import, sorting and homeostasis
PAM16	8.7	8.6	8.7	8.6	8.8	8.6	7.8	7.9	8.6	8.2	8.5	7.9	8.9	9.2	Protein import, sorting and homeostasis
ALDH3A2				7.3	8.9	9.5				9.2	7.9	7.3	9	7.4	Metabolism
ACSL6	9.2	9	9.7	9.6		7.9	8.6	7.9	8.5		6.3	7.3		7.7	Metabolism
MRS2	8.2	8	8.6	8.1				7.6		7.8	7.9	7.8	7.7	7.3	Small molecule transport
ABHD10	8.9	8.7	9.2	9		7.1			8	7.7	7.6	7.9	8.2	9.4	Metabolism
HINT3			8				7.1	6.8							0
PXMP4					8.5	8.3			7.3						0
OSGEPL1															Mitochondrial central dogma
NUDT2	8.3	8	8.6	8	7.8	7.4	7.9	6.9	7.8	6.9	7.7	7.3	7.9	8	Metabolism
CYB5B	9.8	9.6	9.8	9.5	10.3	10	8.6	8.8	10	10.1	10.1	9.6	9.6	9.8	Metabolism
GRSF1									7.6	7.3	7.8	7.5	8.3	7.7	Mitochondrial central dogma
MRPS18B	7.6	7.2	7.4	7.3		5.7	7.8		7.9	7.6	8.1		8.5	7.8	Mitochondrial central dogma
DNAJC30	7.5	7.6	7.7	6.5			6.8	7	7.3		7.5	6.7			0
CAT				7.5	10.6	10.9	6.8		9.8	7.9	6.7	6.6	7.8	8.6	Metabolism
DGUOK	8.9	8.7	8.6	8.2		8.3	8.3	7.5	8.8	8	8.5	7.7	9.1	8.7	Metabolism
ACOT9	8.5	7.6	8.4	8.3	9.2		7.7	8.2	9.3	9.3	8.1	8.4	9.6	9.5	Metabolism
ACSS1	8.8	8.4	8.8	8.5	10.1		9.8	8.7	8.2	9	9.8	9.4	9.7	9.5	Metabolism
RFK			6.7	7.1	7.8				6.8	8.2	8.4				Metabolism
STARD7															Metabolism
CHPT1															Metabolism
MT-ATP8	10.1	9.8	10	9.1	10.4	9.7	9.7	8.9	9.4	9.8	9	9.7	9.6	9.6	OXPHOS
TIMMDC1	8.1	8.1	8.4	7.9		7.8	8	6.7	7.6	7.4	8	7.6	8	6.9	OXPHOS
SPATA19														9.5	0
HTATIP2	8	7.5	7.6			8.3			7.7				8	8.4	0
AKR7A2	8.2	8.1	8.6	8.1	10	9.3	8.6	8	8.8	8.7	9	8.1	8.8	9	Metabolism
DUT	7.4			7		6.5	8		7.5		8.2	7.3	8.4		Metabolism
MT-CO3	9	9	9.2	8.1	9.4	8.8	9.1	9.1	8.5	9.1	8.9	9.2	8.6	8.9	OXPHOS
DHRS7B	7.6	7.4	7.3	7.5	7.7	7.5			8.2	8.5	8.2	7	7.8	8.7	0
MTRF1									7.4						Mitochondrial central dogma
TMEM143	7.3	7.4	7.2	7.8	7.7	7.3	8.3	8.1	8.4		7.9	7.7	8		0
NT5M	8.8	8.6	8.8	8.6				6.8	7					7.7	Metabolism
RHOT1	9.2	8.9	9	8.9	8.9	8.1	8.7	7.7	8.8	7.8	8.7	8.5	8.7	8.9	Signaling
NME4									7.3		7.8		7.7	7.6	Metabolism
MTHFS	7.2				8.4	8.6			8.1	7.6	7.7	7.9	8.2		Metabolism
TIMM29	8.5	8.3	7.9	8.3		8	7.5		8.1		7.4		8.4	7.9	Protein import, sorting and homeostasis
PNPO			8			8									Metabolism
MICU2										8.7	8.5		8.1	8	Signaling
PCBD2	7.7	7.3	8	7.4	8.8	8.5			8.3	8.4	8.2	8.2	8.3	7.9	Metabolism
QRSL1			7.3				7.2	7.7	6.8		7.5	7	7.6	7.2	Mitochondrial central dogma
ADCK1	7.1			7.6	7.6		7.3	7.5	8			7.5	7.8		0
PRDX6	7.8	7.9	8.4	8		8.1			6.7	7.9	7.2		8.5	8.9	Metabolism
NIPSNAP1	10.1	9.8	10	9.6	9.6	10.3	9	7.3	8.9	8.8	9.3	8.2	9.2	8.6	Mitochondrial dynamics and surveillance
GARS1	7.4	7.8	8.1	8.3		8.5		7.1	7	7.3	8.1	6.9	8.5	7.5	Mitochondrial central dogma
ACSM2A					11.5	9.4	8								Metabolism
SLC25A33			7.7	7.6									7.6	8	Metabolism
LYRM9		6.7					6.6		6.6					7.4	0
RAB24	8.3	8.2	8.4	8.1				6.5	7.6			6.8		7.4	Mitochondrial dynamics and surveillance
PARS2										8.1	7.7	6.9			Mitochondrial central dogma
MRPL52	7			7.4		7.8	6.8		7.6	8	8.4	7.4	8	7.2	Mitochondrial central dogma
PUS1															Mitochondrial central dogma
GOT2	10.7	10.3	10.5	10.6	10.6	10.8	10.9	10.4	9.9	10.4	10	10.6	10.6	9.7	Metabolism
NAXD	8.6	8.1	8.2	8.2	8.3	7.8	8.1	6.9	8.8	7.8	8.9	8.6	9	8.8	Metabolism
MT-ND3	8.7	8.4	8.7	8	8.9		8.4	8.2	8.5	8.6	8.2	8.4	8.3		OXPHOS
ACCS															0
PTRH2	8.6	8.4	8.7	8.3	8.8	8.7	8.1	8.2	8.6	7.5	8.9	8.5	9	9	0
PGS1	8.2			7.3									7.7		Metabolism
OXR1	7.5	8.2	8.6												Metabolism
LYPLAL1	8.5	8.4	8.5	7.7	9.1	8.5			8.8		7.2		8.4	8.3	Metabolism
DNAJC28												6.9			0
FPGS															Metabolism
TMEM205						8.5			7.3						0
SLC25A53														7	Small molecule transport
AIFM3															Metabolism
MGST1	6.5		7.3	8.3		10.4	7	7.7	9.6	9	8.7	7.2	8.6	9.3	Metabolism
MTFP1	9.3	9.2	9.4	8.7	8.9	8.8	9.2	8.6	8.1	8.3	8.4	8.7	7.5	8.4	Mitochondrial dynamics and surveillance
COA4													6.9		OXPHOS
NIF3L1	8.1	8	8.5	7.7				7.2	8.1		7.5		8.4	7.9	0
PUSL1	7			7							7.8		7.7		Mitochondrial central dogma
SDSL															Metabolism
BAX	7.1	6.8	7						7.5		8.5		7.9	7.9	Mitochondrial dynamics and surveillance
MAVS			7.8					8.5	7.7				6.8	8.2	Signaling
METTL17															Mitochondrial central dogma
ACACB	7.2	7.4	7.6	6.5	7.7	8.3			8.2		7.3	7.5	7.8	7.5	Metabolism
ARG2					8.1				6.8	10.6	8.8		8.6		Metabolism
MTPAP	7.5	7.7		7.7		7.5		7.4	7.9	7.7	8.4	7.4	8.7	8.2	Mitochondrial central dogma
CCDC51	8.3	7.7	8.2	6.9	8.7	7.6	7.7	7.6	8.2	8.1	8.4	7.2	8.8	7.5	Small molecule transport
SUGCT					9.1	8.4								7.4	Metabolism
DNM1L	7.3	8.1	8.7	8.5											Mitochondrial dynamics and surveillance
NRDC														8.2	Protein import, sorting and homeostasis
TMEM126B	8.3	8.2	8.3	7.7		7.2	7.3	7.7	7.7	7.2	7.8	7.4	7.7	7.8	OXPHOS
NSUN4													7.9		Mitochondrial central dogma
ACSS3					8	9.1			9.4				9	8.1	Metabolism
FAM210B	7.9	7.6	7.3	6.9		8.4			7.6	7.8	7.8	7.5	8.6	8.7	Metabolism
RBFA															Mitochondrial central dogma
METAP1D															Mitochondrial central dogma
AHCYL1			7.8	7.3						6.1		5.8			Mitochondrial dynamics and surveillance
NIPSNAP3A	7.9	7.4	7.4	7.8	8.1	8.6			7.9	8.5	8	7.8	8.4	9.1	0
MTARC1	8.4	7.5	8.2	6.9	9.3	9.7		7.7	9.5	9.3	8.6	7.4	8.7	8.7	Metabolism
FUNDC1	8.4	8.4	8.6	8.1	7.9			7.5	8		8	7.5		7.6	Mitochondrial dynamics and surveillance
ACSL1	8.6	8.4	8.6	8.6	9.6	10.4	10.2	10.2	10.4	8.3	8.3	9.7	7.5	7.9	Metabolism
COX20	8.4	8.3	8.5	8.1	8.5	8.4	8.3	7.7	8.1	8.4	8.8	8.6	8.6	8.4	OXPHOS
HSDL1	8.7	8.3	8.6	8.7					8	7.4	8.2	7.8	8.9	8.9	0
CBR3	6.5			6.8					7.2	7.5	7.6	7.3			Metabolism
MTERF4															Mitochondrial central dogma
NUDT19					10.5	8.2					7.7		6.9		Metabolism
HEBP1	8.4	7.7				8.2			9.2				8.1		0
PTPMT1	8.9	8.7	9.1	8.6	8.6	8.6	7.3	8	8.6	8.6	8.9	8.2	8.6	8.7	Metabolism
PGAM5	8.6	8.3	8	8				6.9	8.5		7.8		9.4	9.3	Mitochondrial dynamics and surveillance
DTYMK	9	8.7	8.8	8.5		8.1	7.1		8.7	7.5	8.7	7.6	8.8	8.9	Metabolism
KARS1	8.2	7	7.2	7.5				7.2	7.4		7.9	6.6	7.4	7.8	Mitochondrial central dogma
STAR														8.5	Metabolism
DNAJC19	8.5	8.2	8.5	8.2	8.8	8.6	7.5	7.6	8.7	8.6	8.6	8	8.7	8.6	Protein import, sorting and homeostasis
OTC		8		7.5	9.8	10.9		9.3	7.8	10.4	9.7	9.1	8.4		Metabolism
COX7A2L	8.5	8.1	8.5	8.3	8	8.3	7.8	6.9	8.1	8.2	8.3	8.1	8.6	7.9	OXPHOS
MTERF3															Mitochondrial central dogma
SFXN2					8.2	8.6			8		7.6	8	7.9	8.2	Small molecule transport
FASN	7.5	8	9	7.5		8		7.2	9.4	6.6		6.3	8	9.2	Metabolism
PINK1															Mitochondrial dynamics and surveillance
TMEM177	7.5								7.8			6.9	7.4	8.2	OXPHOS
TXNRD1								7.2		8.5			7.6	7.8	Metabolism
THNSL1	8.9	8.6	8.8	8.9				7.6	7.9		7.7	7.2		9.4	0
FDPS						7.9			7.1	7.5	7.7		8.3		Metabolism
IDI1	8.4	8.4	8.6	8.2	8.4	7.8			8	7.7	7.9	7.2	8.3	8.4	Metabolism
TOP3A														7.4	Mitochondrial central dogma
FTMT														9	Metabolism
LDHAL6B	7.8	7.6	8.7	7.9	7.7	6.8			7.9	8.5	7.4	7	8.3	10.8	Metabolism
MTFR1															Mitochondrial dynamics and surveillance
BCL2L13	8.5	8.4	8.6	8	8.1	6.4	8.8	8.9	8.9		8.4	7.6	8.8	8.4	Mitochondrial dynamics and surveillance
TRMT10C											5.6		7.2		Mitochondrial central dogma
ACOT7			7.9	7.8					7.6		7.3				Metabolism
TFB1M			7.5								7.4		7.9	8.6	Mitochondrial central dogma
ARF5	8.9	8.8	9.3	8.8		7.4		6.9	7.7	8.4	8	7.4	8.5	8.6	0
MCUB													7.9		Signaling
TWNK															Mitochondrial central dogma
MMADHC															Metabolism
PYCR2	8.4	7.8	8.2	8.8					8.6		8.7	8.3	9.4	9.3	Metabolism
TSTD1					7.6					8.2	9				Metabolism
LYRM1			7.2											7.9	0
OSBPL1A	8.5					6.2					7.4		8.1		Metabolism
RECQL4															Mitochondrial central dogma
PET100	7.4			7.1	7.8	6.8	7.1			7.4	8		7.3		OXPHOS
GDAP1	9.2	8.8	9.3	9.1											0
MTIF3											7.2				Mitochondrial central dogma
UNG															Mitochondrial central dogma
GLYAT				7	10.6	10.2							7.4		Metabolism
ISOC2	9.8	9.8	10.2	9.6	10.5	10.3	9.4	8.9	10	9.4	9.7	9.5	9.7	10.2	0
ATP5MC1															OXPHOS
QDPR	8.4	8.2	9	8.4	8.5	8.5			7.4			7.1	7.9	7.8	Metabolism
COQ8B									8	7.5	7.5		8.1		Metabolism
GTPBP10											7.2		7.4		Mitochondrial central dogma
TSPO				7.6	9.1	8.8		7.5	9.2	8.3	8.8	8.6	9.4	8.7	Metabolism
FTH1	7.9	6.7	8.4	7.7		8.1			8.3	8	7.5	7.9	9.1		Metabolism
TRMT1															Mitochondrial central dogma
ADCK2															0
TSTD3	7.9	7.9	8	7.9	8.1	8.1			7.6	8.2	8	6.9	7.9	7.3	0
MRPS36	9.1	8.9	9.3	8.9	9.5	9	8.8	8.8	9.3	8.6	9.2	8.8	9.3	9	Mitochondrial central dogma
PDP2									8.1						Metabolism
AGPAT5		6.6	8.3	7.7					6.7	7.6	8		8.2	7.2	Metabolism
MCRIP2															Signaling
UCP2															Small molecule transport
SLC25A37															Metabolism
SLC25A28															Metabolism
SLC25A48															Small molecule transport
SLC25A43															Small molecule transport
SLC25A47															Small molecule transport
SLC25A41															Metabolism
SLC25A34															Small molecule transport
EPHX2					9.7	9.9	8.4	7.1	9.5	8.7		8.1			Metabolism
NUDT5															Metabolism
MICU1	8.6	8.7	8.4	7.6				8	7.3	8.8	8.7	7.7	8.3	8	Signaling
SOD1	9.2	9	9.7	8.9	9.5	9.5	8.2	8.5	9.3	9	8.7	9	9	9.2	Metabolism
SERHL2					8				8.5	8	8.7	7.3	7.5	8	0
NDUFAF3	8.9	8.8	8.8	8.6	8.9	8.2	8.4	7.8	8.3	8.4	8.6	8.3	8.2	8.2	OXPHOS
BOLA3	7.7			7.1		8.2	7.7		8.3	7.9	7.7	7.8	7.7	8.1	Metabolism
OCIAD2	9.7	9.6	8.9	8.6	6.6	8.8	6.4	8.7	7.9	9.5	10.2	9.3	8.5	8.7	Signaling
RSAD1															Metabolism
CHCHD6	9.2	8.6	8.8	9	7.9	6.5	7.2		9.3	7.1	8	7.7	8.7	9	Mitochondrial dynamics and surveillance
FASTKD2								7.3	7.4	7.8	7		7.7	8.2	Mitochondrial central dogma
PEX11B	8.4	8.6	8.9	8.7	8.7	8.6			6.5	8.3	7.5		8.2	8.4	0
TMEM186	8	8.1	8.4	7.7		7.5	7.5	7.8	8.1	7.8	8.1	7.4	7.9	8.2	OXPHOS
PIF1															Mitochondrial central dogma
FABP1						9.7				9.7					Metabolism
ABCD1									6.9						Small molecule transport
PLPBP	8.4	7.8	8.2	8.4	8.4	7.9	8	7	8.3	8.2	8.1	7.8	9	7.8	Metabolism
DBI	8.2	8.2	8.7	8	9.5	9.2			9.3	9.2	7.9	7.9	9	8.3	Metabolism
PNPT1	8.5	8.5	8.6	8.5	9.1	8.7	8.2	8	9	8.3	9.1	8.4	9.3	8.8	Mitochondrial central dogma
TOP1MT															Mitochondrial central dogma
RNASEH1															Mitochondrial central dogma
ABCA9	6.9												7.1		Small molecule transport
SCP2			7.5	7	10.1	10.5	7.3		8.9	8.5			7.9	8.6	Metabolism
NT5DC3	9.2	8.4	8.7	8				8.7				7.1	8.5	7.8	0
CMC4															0
LDHB	8.9	8.5	9.6	9	8.3	7.4			8.2	8.5	7.4	7.3	8.3	9.6	Metabolism
YBEY											6.9		7.3	7.4	Mitochondrial central dogma
HINT1	7.9	7.6	8.8	8	7.7					8.2			8	8.1	Metabolism
MUL1								7.6			7				Protein import, sorting and homeostasis
TK2	8.2	7.8	7.9						7.4						Metabolism
AGMAT						9.7				7.7					Metabolism
CMPK2				7.8						7.2					Metabolism
BID															Mitochondrial dynamics and surveillance
ARL2	7.3		8.2	7.4					7.7		7.4				Mitochondrial dynamics and surveillance
SYNJ2BP	8.8	8.5	8.9	8.6	8.1	8.5	6.8	7.8	8.2		8.8	7.9	8.6	9.1	Mitochondrial dynamics and surveillance
MFF	8.4	8.4	8.5	7.8					7.4		7.9		8.1	8.1	Mitochondrial dynamics and surveillance
DCXR	6	6.7		6.2			7.2		8.4		7.9	7.4	8.3	6.1	Metabolism
NUDT9	6.9	6.9											7.7	8.1	Metabolism
AMACR					10.3	9.4			7.2	7.5				7.9	Metabolism
VPS13D	8.5	7.9	7.7	8.7	8.3			7.6							Mitochondrial dynamics and surveillance
NUDT6															0
DMAC2	8	7.9	7.8									6.3			OXPHOS
MRM2	6.7														Mitochondrial central dogma
BAK1			6.4	7.3		7.2	7	7.2	8.6	9	9.3	7.6	8.8	7.7	Mitochondrial dynamics and surveillance
DHODH	7.6			7.3	7.8			7.4	8.1	7.5	8.1	7.6	7.2	8.2	Metabolism
MAOB	9.4	8.8	9.5	9.1		10.2	8.9	9.1	9.9	10.5	9.7	9.1	10.1	8.7	Metabolism
MGST3	9.3	9.2	9.4	8.9	8.7	7.8	8.5	9.2	9.6	9.7	9.8	9	9	8.7	Metabolism
ACP6	8.1			7.8	8.7	8.3		7.5	8.8	9.1	8.6	7.6	8.2	8.4	Metabolism
MRPL48	8.2	8.2	8.4	7.9	8.2	8	7.8	7.6	8.2	7.9	8.8	7.6	8.4	7.9	Mitochondrial central dogma
AGXT						9.7									Metabolism
CYB5R3	8.7	8.2	8.5	8.9	9.1	9.6		6.9	9.5	10	9.4	8.8	10	9.3	Metabolism
DDX28				6.4					7.4						Mitochondrial central dogma
PNKD	7.2	7		7.6		7.6			7.2	7.8	8.4	7.7	7.5	7.9	OXPHOS
MICU3	8.8	9	8.7	7.7				8.2				6.6			Signaling
BNIP3	7.5	7.7	7.4				7.1	7.5	7.8						Mitochondrial dynamics and surveillance
MTX3	7.7	7.4	8.4	8.3											Mitochondrial dynamics and surveillance
MUTYH															Mitochondrial central dogma
GTPBP6															0
CYP11A1									8.8				9.9	10	Metabolism
OCIAD1	8.9	8.6	8.6	8.7	7.5	8.5	8.5	6.9	8.5	8.3	8.8	8.2	8.9	9.3	0
METTL8															Mitochondrial central dogma
SMIM20	7.7	7.7	7.8	7.4	7.8	7.1	7.9		6.9	7.4			7.6	7.9	OXPHOS
RPUSD4													7.4		Mitochondrial central dogma
SMIM8	7.8	6.9	7.6	7.4	7.6				7.5				7.6	7.9	0
NME6											6.9				Metabolism
FKBP8	6.3		7.6	7.1							7.8		7	7.5	Mitochondrial dynamics and surveillance
ACSM4															Metabolism
NLRX1	8.5	8.6	8.6	7.4	9.1	8.3	7.8	9.3	9.3	7.7	8.9	7.7	8.6	8.7	Signaling
FOXRED1									7.8		6		7.8	7.4	OXPHOS
TFB2M													7.3		Mitochondrial central dogma
PPM1K		6.5				7	7.3		7.3						Metabolism
ATP5MC2															OXPHOS
MT-ND1	9.5	9.5	9.7	8.8	9.2	8.7	8.6	9.6	8.9	9.3	9.1	9.3	8.7	8.8	OXPHOS
TAZ															Metabolism
MSRB3															Metabolism
ACOT11															Metabolism
NIPSNAP3B	9.1	8.9	8.9	8.8	8.7	9.6			9.1	9.2	9.2	8.8	9.4	9	0
NTHL1															Metabolism
MARCHF5	8.9	8.6	8.7	8.2		7.9		7.6	8.1	7.6	8	6.9	8.7	8.5	Mitochondrial dynamics and surveillance
SFXN4		7		6.8											Small molecule transport
TRMT5															Mitochondrial central dogma
SLC25A6															Metabolism
SLC25A52															Metabolism
OGG1															Mitochondrial central dogma
ACOD1															Metabolism
QTRT1															Mitochondrial central dogma
AIFM2															Metabolism
PRDX2	8.6	8.5	9.3	8.4					7.9	8.2		7.1	8.7	8.9	Metabolism
FBXL4									6.8						0
GPAM		6.9		7.1	8.4	8.5		8	9.3		8.1	7.7	8.1	8.2	Metabolism
DMAC2L	8.5	8.5	9.2	8.5	8.6	7.7	8.3	8	8.2		8.4	8.2	7.6	8.8	OXPHOS
RMDN3	8.5	8	8.5	8.3	8.9	8.2			8.9		8.7	7.6	8.1	8.7	Mitochondrial dynamics and surveillance
PRXL2A	9	9	9.1	8.9	8.3	8.2		7.2	9.5	8.2			8.7	9	Metabolism
ATP5MD	9.1	8.9	9.1	8.5	9.2	8.5	7.7	8.2	8.4	9	8.3	8.8	8.5	8.5	OXPHOS
PET117	7.7	7.5				7.4			7.2		7.8	7.6	8		OXPHOS
MAOA	9.3	8.9	9.6	9.2	7.4	9	7.7	8.6	9.7	11	10.6	8.7	9.7	8.6	Metabolism
C15orf61			6.5	6.8				6.4	6.9		7.1	6.7		6.1	0
POLQ			7.8											8.4	Mitochondrial central dogma
BCO2										8.9					Metabolism
IFI27															Signaling
CRYZ				6.5	9.8	8.6			6.1				7.5	8.1	0
PYCR1	8	7.7	8	8.6					8.2		8.3	8.1	9.1	8.9	Metabolism
TMLHE					8.2				8.6	9	8.3	8.7	7.9	7.6	Metabolism
TOMM20	9.4	9.3	9.1	9.1	8.9	8.1	8.3	8.1	9		9.1	8.7	9.3	9.3	Protein import, sorting and homeostasis
YRDC															Mitochondrial central dogma
COA7	8.4	8.3	8.5	8.1	8	8.3		7.2	7.8	8.3	7.7	7.9	8.6	8	OXPHOS
DHRS2															Metabolism
MMAA	7.9	7.3	8		8.8	7.7	8.4	8.1	8.5	8.2	8.6	7.6	8.9	8.1	Metabolism
MIEF1															Mitochondrial central dogma
C15orf48										8.7	9.7	7.8	9.1	9.7	0
LIG3															Mitochondrial central dogma
BNIP3L															Mitochondrial dynamics and surveillance
FASTKD5								6.9			7.5		7.3		Mitochondrial central dogma
PARK7	9.1	9.2	9.5	9	9.3	8.1	8.4	8.1	9	8.4	8.8	8.1	8.5	8.6	Protein import, sorting and homeostasis
COA1															OXPHOS
COX7B2															OXPHOS
MT-ND4L							7	7.4							OXPHOS
SIRT4											6.5				Metabolism
UQCC2	8.6	8.3	8.6	8.8	6.7	7.7	8	7.5	8.2	7.8	8.4	7.9	8.6	8.3	OXPHOS
USP30									6.1				6.8	7.2	Protein import, sorting and homeostasis
PDE12			5.7							7.1	7.8			7.8	Mitochondrial central dogma
NME3	7.2	6.9	7.6		8.4				6.9				7.3	7.8	Metabolism
DHX30	8.3	8.6	8.4	7.5	7.6	7.1		7.8	7		8.4	7.8	7.9	9.1	Mitochondrial central dogma
FASTK															Mitochondrial central dogma
METTL15											7.3		7.1		Mitochondrial central dogma
CYP24A1															Metabolism
NOCT															Metabolism
PANK2															Metabolism
CA5A						8.7									Metabolism
NT5DC2				5.9							5.6		8.9		Metabolism
ATAD3B															Mitochondrial central dogma
TRUB2															Mitochondrial central dogma
PRKACA	7.1		7.6	5.9					6.2					8.9	Signaling
COMTD1	9.1	9	9.4	9.5	8.5	8.5	7.5	7.6	8.9	8.8	9.1	8.8	9.2	8.8	0
CPT1C															Metabolism
C3orf33									7					7.5	0
MIGA2	7.1	7	8	7.3		7.3								6.6	Mitochondrial dynamics and surveillance
SND1	7.1	6.3	6.4			7.7				6.5			7.3	8	0
GLUD2															Metabolism
HPDL															0
ANGEL2									6.9	7.5			7.2	7.8	Mitochondrial central dogma
ANTKMT	7.7	7.5	7.6	7.2					7.5		7.6		7.3		Metabolism
UQCC3						7		7.1	7.6		7.5	6.9	7.1	7.9	OXPHOS
PRDX4	8	8	8.5	7.6	8.1	8.6		7.1	8	8.6	7.8	7.5	8.2	8.7	Metabolism
CDK5RAP1															Mitochondrial central dogma
PAICS															Metabolism
MGARP															Mitochondrial dynamics and surveillance
HDHD3	8.7	8.5	8.7	8.6	8.1	9.5			8.5	9.5	8.8	7.9	8.4	8.3	0
CYP11B2															Metabolism
AGPAT4														7.6	Metabolism
RCC1L													7		Mitochondrial central dogma
FAM185A															0
PMAIP1															Mitochondrial dynamics and surveillance
TDRKH	8	7.3	7.6	7.9					7.2					8.7	0
SLC8B1													7.7		Signaling
CYP27B1															Metabolism
POLG2															Mitochondrial central dogma
THEM5															Metabolism
BIK															Mitochondrial dynamics and surveillance
MTERF1															Mitochondrial central dogma
MTFR2															Mitochondrial dynamics and surveillance
GPX4	8.9	8.6	9.1	8.5	8.2	7.5	8	7.8	8.8	8	7.8	8.1	8.3	10.7	Metabolism
TOMM20L															Protein import, sorting and homeostasis
COMT						8.6									Metabolism
MYG1															Mitochondrial central dogma
SPATA20														7.2	0
OXCT2															Metabolism
CCDC127	8.4	8.1	7.5	8		7.1	7		8	7.1	7.3	6.7	8.2	8	0
CRY1															0
ACSM2B															Metabolism
MYO19									7.3						Mitochondrial dynamics and surveillance
MGME1											6.9		7		Mitochondrial central dogma
SEPTIN4			7.4	7											Mitochondrial dynamics and surveillance
EFHD1															Signaling
RAB5IF															OXPHOS
APEX1															Mitochondrial central dogma
SPTLC2															Metabolism
DMAC1	7.3			7.2	7.7		7.1		7.5	7.4	7.7	7.6	7.9	6.9	OXPHOS
ATPSCKMT													6.2		OXPHOS
NEU4															Metabolism
CASP9															Protein import, sorting and homeostasis
AGK	9.1	8.6	8.4	8.5		7.8	7.9		7.9	8.1	8.3	7.7	8.5	8.6	Protein import, sorting and homeostasis
MCL1									7.1		7.8		7.8	7.2	Mitochondrial dynamics and surveillance
DUS2															Mitochondrial central dogma
PLD6															Metabolism
TOMM34														7.9	Protein import, sorting and homeostasis
PRORP				6.8				7.4	7.3	6.7	7.5	7	7.3	7.4	Mitochondrial central dogma
PLSCR3															Metabolism
CKMT1B															Metabolism
NDUFB1															OXPHOS
ATP5MF-PTCD1															0
CASP8															Protein import, sorting and homeostasis
BCL2L1	7.1	7.4											6.9		Mitochondrial dynamics and surveillance
EXD2	7	7.7												7.5	Mitochondrial central dogma
ARMC10	8.4	7.8	7.6	8.2		6.6			8.5		8.7	8	9.1	8.8	Mitochondrial dynamics and surveillance
MIEF2															Mitochondrial dynamics and surveillance
THG1L															Mitochondrial central dogma
GOLPH3															0
PREPL				6.3							6.8				0
FASTKD3															Mitochondrial central dogma
CEP89															OXPHOS
GPAT2														8.4	Metabolism
NBR1		7.5				6.1									Mitochondrial dynamics and surveillance
BOK															Mitochondrial dynamics and surveillance
FKBP10															Protein import, sorting and homeostasis
SETD9															0
CYP11B1															Metabolism
CSKMT															Signaling
MIGA1	8.2	7.4	8.3	8.2						5.5				6.8	Mitochondrial dynamics and surveillance
RPIA													6.7		Metabolism
BBC3															Mitochondrial dynamics and surveillance
BAD															Mitochondrial dynamics and surveillance
BCL2															Mitochondrial dynamics and surveillance
BCL2A1															Mitochondrial dynamics and surveillance
BCL2L2															Mitochondrial dynamics and surveillance
CASP3															Protein import, sorting and homeostasis
DMPK															0
DNA2															Mitochondrial central dogma
MT-ND6															OXPHOS
PRKN															Mitochondrial dynamics and surveillance
ALKBH1															Mitochondrial central dogma
PICK1															0
BCL2L10															Mitochondrial dynamics and surveillance
AKAP10															Signaling
STYXL1															Mitochondrial dynamics and surveillance
NSUN2															Mitochondrial central dogma
ADCY10															Signaling
SPHK2															Metabolism
NSUN3															Mitochondrial central dogma
PABPC5															0
PRSS35															Protein import, sorting and homeostasis
PRIMPOL															Mitochondrial central dogma
SERAC1	7.7	7.1						7.8				6.9		7.3	Metabolism
STX17														6.5	Mitochondrial dynamics and surveillance
TRMT61B															Mitochondrial central dogma
PDE2A	8	7.8	7.4								7.1				Signaling
PLGRKT	8.1	8.1	7.7	7.6				6.9	8.6	9.3	9.5	8.1	9.5	8.7	0
ETFBKMT															Metabolism
RTL10															Mitochondrial dynamics and surveillance
BCL2L11															Mitochondrial dynamics and surveillance
SPIRE1															Mitochondrial dynamics and surveillance
C2orf69															0
ARMCX2															0
ARMCX1															Mitochondrial dynamics and surveillance
POLB															Mitochondrial central dogma
SNAP29															Mitochondrial dynamics and surveillance
ARMCX3															Mitochondrial dynamics and surveillance
ARMCX6															0
METTL4															Mitochondrial central dogma
SPHKAP															Signaling
NAT8L															Metabolism
MCCD1															0
PIGBOS1	NA	NA	NA	NA	NA	NA	NA	NA	NA	NA	NA	NA	NA	NA	Mitochondrial dynamics and surveillance
HTD2	NA	NA	NA	NA	NA	NA	NA	NA	NA	NA	NA	NA	NA	NA	Metabolism
RP11_469A15.2	NA	NA	NA	NA	NA	NA	NA	NA	NA	NA	NA	NA	NA	NA

## Sheet: MitoCarta 3.0 mice protein
Symbol	cerebrum_total_peak_intensity_log10	cerebellum_total_peak_intensity_log10	brainstem_total_peak_intensity_log10	spinalcord_total_peak_intensity_log10	kidney_total_peak_intensity_log10	liver_total_peak_intensity_log10	heart_total_peak_intensity_log10	skeletalmuscle_total_peak_intensity_log10	adipose_total_peak_intensity_log10	smallintestine_total_peak_intensity_log10	largeintestine_total_peak_intensity_log10	stomach_total_peak_intensity_log10	placenta_total_peak_intensity_log10	testis_total_peak_intensity_log10	MitoCarta3.0_MitoPathways
Cyc1	10.3	10.1	10.4	10.2	10.2	10	10.4	9.8	10.1	10.2	10.2	10	10	9.8	OXPHOS > Complex III > CIII subunits | Metabolism > Metals and cofactors > Heme-containing proteins | Metabolism > Electron carriers > Cytochromes | OXPHOS > OXPHOS subunits
Pdha1	10.1	9.6	10	10	10.3	9.6	10.5	10	10.1	9.9	9.6	10	9.9	8.9	Metabolism > Carbohydrate metabolism > Pyruvate metabolism
Atp5d	10.1	9.9	10.3	9.8	10.6	9.8	9.8	9.5	9.8	10.1	10	9.8	9.8	9.6	OXPHOS > Complex V > CV subunits | OXPHOS > OXPHOS subunits
Isca2	8.4	8.4	8.7	8.3	8.8	8.2	7.9	7.2	8.7	8.5	8.4	8	8.5	8.5	Metabolism > Metals and cofactors > Fe-S cluster biosynthesis | Metabolism > Metals and cofactors > Fe-S-containing proteins
Pdhb	10.2	9.9	10.3	10.2	10	9.6	10.5	9.8	10.4	9.8	9.9	9.9	10	10.5	Metabolism > Carbohydrate metabolism > Pyruvate metabolism
Uqcrc1	10.1	9.5	9.9	9.9	10.4	10	10.8	10.3	10.1	10.6	10.2	10.3	10.2	9.9	Protein import, sorting and homeostasis > Protein import and sorting > Preprotein cleavage | OXPHOS > Complex III > CIII subunits | OXPHOS > OXPHOS subunits
Coq9	9.3	8.6	8.9	9	9.3	9.1	9.8	8.6	9.5	9.2	9.2	9.1	8.7	8.8	Metabolism > Metals and cofactors > Coenzyme Q metabolism
Mrpl12	9.2	9.1	9.4	9	9.5	9.3	8.9	8.6	9.3	9.2	9.8	9	9.4	9	Mitochondrial central dogma > mtRNA metabolism > Transcription | Mitochondrial central dogma > Translation > Mitochondrial ribosome
Mrps35	8.4	8	8.1	6.8	8.2	7.4	7.8	8	8.5	8.5	8.8	7.7	9	8.1	Mitochondrial central dogma > Translation > Mitochondrial ribosome
Cox5a	10.4	10.2	10.6	10.3	11	10.5	10.4	9.8	10.3	10.6	10.6	10.5	10.3	10.2	OXPHOS > Complex IV > CIV subunits | OXPHOS > OXPHOS subunits
Uqcrfs1	10.5	10.4	10.7	10.2	10.5	10.3	10.5	9.7	10	10.2	10.1	10	10.1	10	OXPHOS > Complex III > CIII subunits | Metabolism > Metals and cofactors > Fe-S-containing proteins | OXPHOS > OXPHOS subunits
Coq7	8.7	8.5	8.7	8.5	8.9	9	8.6	8.7	8.8	8.6	9	8.7	8.3	8.3	Metabolism > Metals and cofactors > Coenzyme Q metabolism
Sdha	10.4	9.9	10.5	10.3	11	10.5	10.7	10.6	10.6	10.7	10.6	10.5	10.4	10.4	OXPHOS > Complex II > CII subunits | Metabolism > Carbohydrate metabolism > TCA cycle | OXPHOS > OXPHOS subunits
Sdhb	9.9	9.6	9.9	10	10.1	10.2	10.3	9.2	10.1	10.3	9.9	9.9	10.1	9.9	OXPHOS > Complex II > CII subunits | Metabolism > Carbohydrate metabolism > TCA cycle | Metabolism > Metals and cofactors > Fe-S-containing proteins | OXPHOS > OXPHOS subunits
Atp5a1	11.2	10.8	11.2	10.9	11.5	11	11.6	11.1	11.1	11.4	11	11.3	11.2	10.5	OXPHOS > Complex V > CV subunits | OXPHOS > OXPHOS subunits
Sdhaf4									8					7.7	OXPHOS > Complex II > CII assembly factors | OXPHOS > OXPHOS assembly factors
Pmpcb	9	6.8	9.1	8.7	9.8	8.7	9.6	8	9	9.6	8.9	9.2	9.4	9	Protein import, sorting and homeostasis > Protein import and sorting > Preprotein cleavage | Protein import, sorting and homeostasis > Protein homeostasis > Proteases
Sdhd	8.8	8.3	8.5	7.8	8.9	8.6	8.4	8.3	8.4	8.9	8.6	8.5	8.7	8.9	OXPHOS > Complex II > CII subunits | Metabolism > Carbohydrate metabolism > TCA cycle | Metabolism > Metals and cofactors > Heme-containing proteins | OXPHOS > OXPHOS subunits
Uqcrc2	10.5	10	10.3	10.3	10.6	10.3	10.9	10.4	10.3	10.7	10.5	10.5	10.2	10.2	Protein import, sorting and homeostasis > Protein import and sorting > Preprotein cleavage | OXPHOS > Complex III > CIII subunits | OXPHOS > OXPHOS subunits
Coq5	8.5	8.3	8.3	8	8.6	8	8.8	8.2	9	9.2	8.8	8.3	7.8	7.5	Metabolism > Metals and cofactors > Coenzyme Q metabolism
Ogdh	10.6	10.6	10.9	9.9	11.1	9.9	10.8	10.9	10.6	10.8	10.7	10.7	10.5	10.4	Metabolism > Carbohydrate metabolism > TCA cycle
Uqcrq	9.9	9.6	9.9	9.6	10.2	9.8	9.8	9.2	9.8	10	10.1	9.8	9.6	9.5	OXPHOS > Complex III > CIII subunits | OXPHOS > OXPHOS subunits
Mdh2	11.1	10.8	11.2	10.9	10.9	10.6	11.4	10.6	11	11.3	10.9	10.8	11	10.6	Metabolism > Carbohydrate metabolism > Gluconeogenesis | Metabolism > Carbohydrate metabolism > Malate-aspartate shuttle | Metabolism > Carbohydrate metabolism > TCA cycle
Dbt	8.5	7.7	8.4	8.4	9.9	9.6	9.2	8.6	9.8	9.2	9.1	9.9	9.2	8.9	Metabolism > Amino acid metabolism > Branched-chain amino acid metabolism | Metabolism > Amino acid metabolism > Branched-chain amino acid dehydrogenase complex
Dlat	10.6	10.3	10.7	10.5	10.4	9.8	10.4	10.5	10.5	9.9	10.1	10.1	10.1	10.5	Metabolism > Carbohydrate metabolism > Pyruvate metabolism
Lrpprc	10.2	10.4	10.4	9.4	10.8	9.8	9.6	10.3	9.9	10.2	10.5	10.2	10.2	10.5	Mitochondrial central dogma > mtRNA metabolism > mtRNA stability and decay | Mitochondrial central dogma > Translation
Mrpl53	8.4	8.2	8.4	8.1	8.6	8.6	7.7	7.1	8.3	8.6	8.9	8.2	8.9	8.4	Mitochondrial central dogma > Translation > Mitochondrial ribosome
Dlst	9.7	9.3	9.7	9.7	10.2	9.6	10.1	9.7	9.9	10.3	9.6	9.9	9.9	9.3	Metabolism > Carbohydrate metabolism > TCA cycle | Metabolism > Amino acid metabolism > Lysine metabolism
Pdhx	9.3	8.7	9.3	8.8	9	8.3	9.5	9.3	9.4	8.7	8.6	8.9	8.9	9.2	Metabolism > Carbohydrate metabolism > Pyruvate metabolism
Gfm1	8.9	8.8	8.8	8.9	9.6	8.9	8.3	9	9	8.7	9.1	8.7	9.2	8.6	Mitochondrial central dogma > Translation > Translation factors
Grpel1	9.4	9.2	9.3	9	9.6	9.6	9.2	8	9.3	9.3	9.2	9	9.8	9.1	Protein import, sorting and homeostasis > Protein import and sorting > Import motor | Metabolism > Metals and cofactors > Fe-S cluster biosynthesis
Mpc2	9.6	9.5	9.8	9.4	10.4	10	9.5	9.6	9.6	9.5	9.3	9.5	9.3	10	Metabolism > Carbohydrate metabolism > Gluconeogenesis | Metabolism > Carbohydrate metabolism > Pyruvate metabolism | Metabolism > Carbohydrate metabolism > TCA-associated | Small molecule transport
Uqcr10	9.8	9.5	9.6	8.2	9.3	9.2	8.6	8.7	8.9	9.5	7	9	9	9.3	OXPHOS > Complex III > CIII subunits | OXPHOS > OXPHOS subunits
Coq3	7.9	7.6	7.6	8.2		8.1	8.9	7.5	8.7	8.2	8.3	7.3	7.8	8.2	Metabolism > Metals and cofactors > Coenzyme Q metabolism
Atp5e	9.3	9	9	7.8	9.5	9.1	8.7	8.7	8.9	9.5	6.8	9.2	8.1	9.1	OXPHOS > Complex V > CV subunits | OXPHOS > OXPHOS subunits
Slc25a3	10.6	10.3	10.8	10.6	10.6	10.2	10.7	10	10.4	10.7	10.4	10.5	10.7	10.4	Metabolism > Metals and cofactors > Copper metabolism | Signaling > Calcium homeostasis > Calcium cycle | Small molecule transport > SLC25A family
Mrpl34	7.8	7.5	7.5	6.9	7.3	7.7	7		7.6	8	8.1	7.1	7.9	7.9	Mitochondrial central dogma > Translation > Mitochondrial ribosome
Mrps15	8.4	8.2	8.4	8	7.7	8.6	7.6	6.9	8.1	8.2	8.5	7.8	8.6	7.6	Mitochondrial central dogma > Translation > Mitochondrial ribosome
Sdhc	9.2	9.1	9.3	8.6	9.6	9.4	9.2	9.3	9.1	9.5	9	8.9	9.3	9.4	OXPHOS > Complex II > CII subunits | Metabolism > Carbohydrate metabolism > TCA cycle | Metabolism > Metals and cofactors > Heme-containing proteins | OXPHOS > OXPHOS subunits
Atp5b	11.2	10.9	11.1	11	11.4	11	11.6	11.2	11.2	11.5	11.1	11.4	11.2	10.7	OXPHOS > Complex V > CV subunits | OXPHOS > OXPHOS subunits
Mrps23	8.7	8.5	8.7	8.4	8.5	8.5	8	7.6	8.7	8.5	9.2	8.1	8.7	8.3	Mitochondrial central dogma > Translation > Mitochondrial ribosome
Etfa	9.7	9.3	9.9	9.9	10.8	10.7	11	9.6	10.8	10.4	10.5	10.3	10.5	10.1	Metabolism > Lipid metabolism > Fatty acid oxidation | Metabolism > Amino acid metabolism > Branched-chain amino acid metabolism | Metabolism > Amino acid metabolism > Lysine metabolism | Metabolism > Amino acid metabolism > Glycine metabolism | Metabolism > Vitamin metabolism > Choline and betaine metabolism | Metabolism > Electron carriers > Q-linked reactions, other
Fh1	9.7	9	9.7	9.7	10.4	9.5	10.5	10	10.1	10.4	9.9	10.2	10.2	9.5	Metabolism > Carbohydrate metabolism > TCA cycle
Mrps27	7.9	7.3	7.4	8	8.3	7.8		7.7	8.4	8.8	8.7	8.3	8.8	8.3	Mitochondrial central dogma > Translation > Mitochondrial ribosome
Isca1	8.8	8.5	8.6	8.5		7.5	7.7	7.3	8	7.9	7.9	7.7	8.8	8.8	Metabolism > Metals and cofactors > Fe-S cluster biosynthesis | Metabolism > Metals and cofactors > Fe-S-containing proteins
Idh3a	10.6	10.3	10.8	10.3	10.5	9.4	10.6	10.5	10.5	10.3	10.2	9.9	10.3	9.9	Metabolism > Carbohydrate metabolism > TCA cycle
Ndufs1	10.7	10.5	10.7	10.6	10.9	10.1	10.6	10.7	10.4	10.5	10.4	10.5	10.2	9.9	OXPHOS > Complex I > CI subunits | Metabolism > Metals and cofactors > Fe-S-containing proteins | OXPHOS > OXPHOS subunits
Auh	9.7	9.4	9.9	9.9	9.2	9.2	9.2	8	9.5	8.7	8.4	9.3	9.1	9	Metabolism > Carbohydrate metabolism > Itaconate metabolism | Metabolism > Amino acid metabolism > Branched-chain amino acid metabolism
Afg3l2	9.5	9.6	9.5	9.3	9.8	9.2	8.9	8.9	9.5	9.4	9.7	9	9.3	9.4	Protein import, sorting and homeostasis > Protein homeostasis > Proteases
Pmpca	8.5	8.2	8.2	8.5	9.2	8.4	8.4	8.4	9.4	9.1	8.9	8.7	9.8	9.3	Protein import, sorting and homeostasis > Protein import and sorting > Preprotein cleavage | Protein import, sorting and homeostasis > Protein homeostasis > Proteases
Cox11	7.2	7.3		7.2				5.9			7.2		7.3		OXPHOS > Complex IV > CIV assembly factors | Metabolism > Metals and cofactors > Copper metabolism | OXPHOS > OXPHOS assembly factors
Sucla2	9.9	9.4	10	9.9	9.9	9.8	10.4	10	9.8	10.3	9.7	9.9	9.8	10.4	Metabolism > Carbohydrate metabolism > TCA cycle | Metabolism > Carbohydrate metabolism > Itaconate metabolism | Metabolism > Nucleotide metabolism > Nucleotide synthesis and processing
Lars2	8.8	8.7	8.6	7.6	9.4	7.8	8	8.7	8.8	6.7	9	8.2	8.5	8.6	Mitochondrial central dogma > Translation > mt-tRNA synthetases
Atp5o	10.9	10.8	11	10.6	10.8	10.7	10.9	10.2	10.5	10.7	10.7	10.6	10.5	10.2	OXPHOS > Complex V > CV subunits | OXPHOS > OXPHOS subunits
Mrpl46	7.9	7.4		8	8.2	8.4	7.6		8.2	8.3	8.4		8.9	8.5	Mitochondrial central dogma > Translation > Mitochondrial ribosome
Cox15	7.6		7.6	7.2	7.9	7.8			7.7	7.9	8.2	7.8	8.7	8.1	OXPHOS > Complex IV > CIV assembly factors | Metabolism > Metals and cofactors > Heme synthesis and processing | OXPHOS > OXPHOS assembly factors
Higd2a	8.6	8.6	8.1	8.2	8.5	7.7	8	7.6	7.6	8	9	8.5	8.1	7.5	OXPHOS > OXPHOS assembly factors | OXPHOS > Respirasome assembly
Uqcrh	9.4	9.3	9.6	9.2	8.7	9.3	9.5	9.1	9.6	9.9	9.7	9.4	9.2	9.4	OXPHOS > Complex III > CIII subunits | OXPHOS > OXPHOS subunits
Etfdh	9.5	9	9.5	9.4	10.4	10.5	10.5	10	10.1	10.1	9.9	10	9.8	9.9	Metabolism > Lipid metabolism > Fatty acid oxidation | Metabolism > Amino acid metabolism > Branched-chain amino acid metabolism | Metabolism > Amino acid metabolism > Lysine metabolism | Metabolism > Amino acid metabolism > Glycine metabolism | Metabolism > Metals and cofactors > Fe-S-containing proteins | Metabolism > Vitamin metabolism > Choline and betaine metabolism | Metabolism > Electron c…
Timm10	8.7	8.5	8.3	8		8.3		6.7	8.5	8.7	8.3	7.7	8.2	8.2	Protein import, sorting and homeostasis > Protein homeostasis > Chaperones | Protein import, sorting and homeostasis > Protein import and sorting
Echs1	10.2	9.8	10.3	10	10.2	10.6	10.3	8.8	10.5	9.9	10.1	10.1	10	10.1	Metabolism > Lipid metabolism > Fatty acid oxidation | Metabolism > Amino acid metabolism > Branched-chain amino acid metabolism | Metabolism > Amino acid metabolism > Lysine metabolism
Hadha	10.2	10.2	10.5	10.5	10.9	11	11.2	10.8	10.9	10.9	10.9	10.8	10.7	10.7	Metabolism > Lipid metabolism > Fatty acid oxidation | Metabolism > Lipid metabolism > Cardiolipin synthesis | Metabolism > Amino acid metabolism > Branched-chain amino acid metabolism
Bckdha	7.4			7.1	8.8	9.3	8.6	7.8	9.3		7.8	9.5	7.5	8	Metabolism > Amino acid metabolism > Branched-chain amino acid metabolism | Metabolism > Amino acid metabolism > Branched-chain amino acid dehydrogenase complex
Suclg1	9.9	9.4	10	10	10	10	10.4	9.2	9.9	10.1	10.2	9.7	10	10.2	Metabolism > Carbohydrate metabolism > TCA cycle | Metabolism > Carbohydrate metabolism > Itaconate metabolism | Metabolism > Nucleotide metabolism > Nucleotide synthesis and processing
Cs	10.4	10	10.3	10.2	10.1	10	10.8	10.4	10.4	10.7	10.2	10.5	10.4	10.2	Metabolism > Carbohydrate metabolism > TCA cycle
Cox6a1	10	9.5	10	9.9	10.4	10	9	7.9	9.8	10.3	10.2	10	9.9	9.8	OXPHOS > Complex IV > CIV subunits | OXPHOS > OXPHOS subunits
Acads	8.1	8	8.1	8.2	10.3	10.3	10.1	9.4	10.2	10	10.3	9.9	10	9.7	Metabolism > Lipid metabolism > Fatty acid oxidation
Ndufv2	10.1	10	10	10	9.9	9.5	10	9.3	9.8	9.5	9.9	9.7	9.5	9.2	OXPHOS > Complex I > CI subunits | Metabolism > Metals and cofactors > Fe-S-containing proteins | OXPHOS > OXPHOS subunits
Iars2	10	10	10.1	9	10.1	9.5	9.6	9.7	10	9.3	10	9.6	9.9	10.1	Mitochondrial central dogma > Translation > mt-tRNA synthetases
Coq6	7.9	7		8.1	8.5	8.4	8.9	8.6	8.8	8.5	8.2	8.4	8.2	8	Metabolism > Metals and cofactors > Coenzyme Q metabolism
Atp5k	9.9	9.7	9.9	9.5	10.2	9.7	9.8	9	9.7	10	10.1	9.9	9.6	9.5	OXPHOS > Complex V > CV subunits | OXPHOS > OXPHOS subunits | Mitochondrial dynamics and surveillance > Cristae formation
Idh3b	10.3	9.9	10.5	9.8	10.1	8.8	10.3	10.3	10.2	10	9.9	9.6	10	9.6	Metabolism > Carbohydrate metabolism > TCA cycle
Ndufa6	10.1	9.9	10.3	10	10.3	9.8	10	9.4	9.8	10	9.9	10	9.9	9.4	OXPHOS > Complex I > CI subunits | OXPHOS > OXPHOS subunits
Letm1	10	9.8	9.9	9.8	10.2	9.7	9.3	9.4	9.8	10.2	10.2	9.6	9.5	9.3	Signaling > Calcium homeostasis > Calcium cycle
Atpaf2	8.4	8.3	8.3	7.9		8.1	8.3	7.7	8.4	7.8	8.2	8.1	8.4	8	OXPHOS > Complex V > CV assembly factors | OXPHOS > OXPHOS assembly factors
Rtn4ip1	8.5	8.4	8.8	8.2	9.5	8.7	9.2	9	8.8	8.6	8.9	8.5	8.3	8.5	0
Mrpl43	8.6	8.4	8.7	8.1	9	8.5	8.1	8	8.6	8.7	9.1	8	8.7	8.6	Mitochondrial central dogma > Translation > Mitochondrial ribosome
Abhd11	7.5		7.7	8.6	8.8	8.7	8.7	7.6	9	8.6	9	7.7	8.6	8.8	Metabolism > Carbohydrate metabolism > TCA-associated
Timm50	8.4	8.9	9	8.2	9.4	8.7	8.9	8.8	9.4	8.7	9	8.5	9.4	9.2	Protein import, sorting and homeostasis > Protein import and sorting > TIM23 presequence pathway
Mrpl28	7.8	7.6	7.9	7.9		8	7.7		8.5	8.5	8.8	7.7	8.9	8.4	Mitochondrial central dogma > Translation > Mitochondrial ribosome
Sdhaf2	7.6	7.5	7.9	7.9	6.6	8.2	7.2		7.8	7.9	7.7	7.5	8.1	8	OXPHOS > Complex II > CII assembly factors | OXPHOS > OXPHOS assembly factors
Ndufb8	9.8	9.6	9.9	9.6	9.8	9.4	9.7	9.5	9.6	9.4	9.8	9.6	9.3	9.3	OXPHOS > Complex I > CI subunits | OXPHOS > OXPHOS subunits
Dld	10.2	9.7	10.1	10	10.5	9.8	10.6	10.2	10.5	10.6	9.9	10.2	10.3	10.1	Metabolism > Carbohydrate metabolism > Pyruvate metabolism | Metabolism > Carbohydrate metabolism > TCA cycle | Metabolism > Amino acid metabolism > Branched-chain amino acid metabolism | Metabolism > Amino acid metabolism > Branched-chain amino acid dehydrogenase complex | Metabolism > Amino acid metabolism > Lysine metabolism | Metabolism > Amino acid metabolism > Glycine metabolism | Metabolis…
Ndufs2	9.7	9.2	9.5	9.4	9.8	9.4	10.1	9.8	9.7	10.1	9.5	9.9	9.6	9.2	OXPHOS > Complex I > CI subunits | Metabolism > Metals and cofactors > Fe-S-containing proteins | OXPHOS > OXPHOS subunits
Ndufv1	9.8	9.2	9.6	9.5	10	9.4	10.3	9.8	9.8	10.2	9.5	9.9	9.7	9.2	OXPHOS > Complex I > CI subunits | Metabolism > Metals and cofactors > Fe-S-containing proteins | OXPHOS > OXPHOS subunits
Opa1	10.3	10.4	10.2	9.6	10.1	9.5	9.3	9.4	9.6	9	9.4	9.4	9.4	9.4	Mitochondrial dynamics and surveillance > Fusion | Mitochondrial dynamics and surveillance > Cristae formation
Immt	10.6	10.5	10.6	10.4	10.9	10.1	10.4	10.4	10.4	10.2	10.4	10.4	10.2	10.2	Mitochondrial dynamics and surveillance > Cristae formation > MICOS complex
Apool	8.4	8	8	8.6	9.2	8.8	9.3	7.9	9.6	9.2	9.3	9.1	9.3	9.1	Mitochondrial dynamics and surveillance > Cristae formation > MICOS complex
Lonp1	10	10.1	10	9	10.4	10	9.5	9.9	10	9.3	10.2	10	10	10	Protein import, sorting and homeostasis > Protein homeostasis > Proteases
Letmd1	8.3	8	7.3	7.7	7.8	7.3			9.1	8	7.6		8.4	8.3	Small molecule transport
Pdk4	7.2	5.2	7.6	7.2	7.2	7.3	7.7	9.3	8.4	8.1	7.6	7.4		7.9	Metabolism > Carbohydrate metabolism > Pyruvate metabolism
Mtif2	8	7.8	8.1	8.3	8.5	8.2	7.2	7.9	8.4	8	8.6	7.9	8.2	8.5	Mitochondrial central dogma > Translation > Translation factors
Ndufs8	9.7	9.7	9.9	9.6	9.6	9.4	9.9	9.2	9.6	9.5	9.7	9.5	9.5	8.9	OXPHOS > Complex I > CI subunits | Metabolism > Metals and cofactors > Fe-S-containing proteins | OXPHOS > OXPHOS subunits
Ndufs7	9.9	9.7	10	9.6	9.9	9.7	9.9	9.5	9.7	9.8	9.9	9.7	9.7	9.1	OXPHOS > Complex I > CI subunits | Metabolism > Metals and cofactors > Fe-S-containing proteins | OXPHOS > OXPHOS subunits
Mrrf	8.9	8.6	8.9	8.8	8	8.6	8.3	7.2	8.6	8.2	8.8	7.9	8.7	8.4	Mitochondrial central dogma > Translation > Translation factors
Mrpl2				7.4		7.6	7.6		8	7.4	8.4		8.5	8.3	Mitochondrial central dogma > Translation > Mitochondrial ribosome
Gfm2	7.3	7.9	7.5	8.1	9.3	8.7	7.6	8.8	8.7	8.1	9.1	8.1	8.8	8.4	Mitochondrial central dogma > Translation > Translation factors
Timm9	9.1	8.8	8.9	8.5	9	8.6	8.1	7.6	8.8	8.8	8.6	8.3	8.8	8.7	Protein import, sorting and homeostasis > Protein homeostasis > Chaperones | Protein import, sorting and homeostasis > Protein import and sorting
Pitrm1	9.3	9.2	9.4	8	9.8	8.9	8.1	9.4	9.7	8.6	9.8	9.4	10.4	9.9	Protein import, sorting and homeostasis > Protein homeostasis > Proteases
Acadm	9	8.5	8.6	9.1	10.8	10.3	10.6	9.6	10.4	10.2	9.9	10.1	9.9	9.6	Metabolism > Lipid metabolism > Fatty acid oxidation
Supv3l1	8.6	8.6	8.1	8.1	7.8	7.6	7.5	7.6	8.5		8.6	7.7	8.6	8.6	Mitochondrial central dogma > mtRNA metabolism > mtRNA granules | Mitochondrial central dogma > mtRNA metabolism > mtRNA stability and decay
Mrpl1	7.8	7.3		7.9		7.9	7.7		8.5	8.3	9	7.2	8.8	8.3	Mitochondrial central dogma > Translation > Mitochondrial ribosome
Aco2	11.2	11.2	11.3	11	11.5	10.7	11.3	11.3	11.1	11	11	10.9	10.7	10.6	Metabolism > Carbohydrate metabolism > TCA cycle | Metabolism > Metals and cofactors > Fe-S-containing proteins
Coq10a	8.3	8.1	8.4	7.8	8.3	7.3	9.2	9	8.5		8	8.2			Metabolism > Metals and cofactors > Coenzyme Q metabolism
Samm50	9.2	8.5	8.9	8.7	9.4	8.8	9.5	9.4	9.5	9.3	9	9.3	9.4	9	Protein import, sorting and homeostasis > Protein import and sorting > SAM | Mitochondrial dynamics and surveillance > Intramitochondrial membrane interactions
Mrps2	8.1	8	7.9	7.8		8.1	7.3		8.3	8.2	8.5	7.3	8.8	7.9	Mitochondrial central dogma > Translation > Mitochondrial ribosome
Surf1	7.8	7.5	7.8	8	7.8	8.2			8.5	7.6	8.4	7.5	8.7	7.7	OXPHOS > Complex IV > CIV assembly factors | OXPHOS > OXPHOS assembly factors
Mrpl44	7.1			7.2		7.2	7.9		8.3	8.4	8.9	7.4	8.7	8.4	Mitochondrial central dogma > Translation > Mitochondrial ribosome
Phb	10.1	9.8	9.9	10.1	10	10.4	10	9	10.2	10.2	10.2	9.8	10.5	10.1	Protein import, sorting and homeostasis > Protein homeostasis > Chaperones
Guf1	7.2	7.4	7.5	7.7	7.5	7.4		7.8	7.7	6.5	8.2	7.5	7.3	6.7	Mitochondrial central dogma > Translation
Polrmt	7.5	7.9	7.2	6.5	8.2			6.7	6.5		8.3	6.9	7.4	7.5	Mitochondrial central dogma > mtDNA maintainance > mtDNA replication | Mitochondrial central dogma > mtDNA maintainance > mtDNA nucleoid | Mitochondrial central dogma > mtRNA metabolism > Transcription
Ghitm	8.4	8.1	8.5	8	8.4	8.1	7.2	7.3	8.5	8.6	8.9	8.9	8.7	8.9	Mitochondrial dynamics and surveillance > Apoptosis
Timm13	8.8	8.3	9.1	8.6	9.1	9.3	7.6	7.6	8.8	9.2	8.8	8.5	9.1	8.9	Protein import, sorting and homeostasis > Protein homeostasis > Chaperones | Protein import, sorting and homeostasis > Protein import and sorting
Cpt2	8.6	8.3	9.3	9.3	10.5	10.4	10.2	9.8	10.4	10.1	10.2	9.7	9.9	10.2	Metabolism > Lipid metabolism > Fatty acid oxidation | Metabolism > Metals and cofactors > Carnitine synthesis and transport | Metabolism > Metals and cofactors > Carnitine shuttle
Mrpl10	8.8	8.5	8.7	8.3	8.4	8.6	8.3	7.5	8.2	8.4	8.9	7.7	9.1	8.6	Mitochondrial central dogma > Translation > Mitochondrial ribosome
Mto1		7.1		7								6.9	7		Mitochondrial central dogma > mtRNA metabolism > mt-tRNA modifications | Metabolism > Vitamin metabolism > Folate and 1-C metabolism
Prdx3	10.2	10.1	10.5	10	10.3	10.2	10.1	9.7	10.4	9.8	10.2	9.8	10.1	10.2	Metabolism > Detoxification > ROS and glutathione metabolism
Cox7a2	10	9.5	9.7	9	9.8	9.5	7.5	8.4	9.2	9.4	7.8	9.4	9.3	9.7	OXPHOS > Complex IV > CIV subunits | OXPHOS > OXPHOS subunits
Atp5j	9.3	9.2	9.3	8.7	10	9.6	8.9	8.9	9.7	9.9	9.2	9	9.2	9.2	OXPHOS > Complex V > CV subunits | OXPHOS > OXPHOS subunits
Iba57	8.1	8	8.3	7.4	8.4	8.1	8		8.2	7.1	8.5	7.8	8.3	8	Metabolism > Metals and cofactors > Fe-S cluster biosynthesis
Mrpl40	8.6	8.3	8.4	8.3	8.5	8.5		7.6	8.4	8.3	9.1	7.9	8.8	8.4	Mitochondrial central dogma > Translation > Mitochondrial ribosome
Hibch	9.2	9.1	9.6	9	9.9	9.8	9.8	9.6	10.2	9.1	9.4	9.6	9.4	9.4	Metabolism > Amino acid metabolism > Branched-chain amino acid metabolism
Ndufs6	9.4	9.2	9.6	9.1	9.7	9.3	8.6	8.8	9.4	9.5	9.3	9.2	9.2	9	OXPHOS > Complex I > CI subunits | OXPHOS > OXPHOS subunits
Oxct1	9.9	9.5	9.4	9.2	10.4		10.3	9	10.2	10.1	9.7	10.5	9.9	8.6	Metabolism > Carbohydrate metabolism > Ketone metabolism
Gatd3a	10.3	10.2	10.4	10	10.2	10	10.3	9.4	9.9	9	9.4	9.8	9.9	9.7	0
Ndufb9	9.9	9.6	9.9	9.7	9.3	9.6	9.9	9.1	9.6	9.5	9.8	9.5	9.6	9.3	OXPHOS > Complex I > CI subunits | OXPHOS > OXPHOS subunits
Cox6c	10.3	10.2	10.4	9.8	10.8	10.1	10.1	9.5	9.9	10.4	10.3	10.1	9.9	10	OXPHOS > Complex IV > CIV subunits | OXPHOS > OXPHOS subunits
Sod2	10.5	10.3	10.6	10.4	10.6	10.4	10.5	9.6	10.2	9.9	10	10	9.6	9.9	Metabolism > Detoxification > ROS and glutathione metabolism
Ndufb5	9.8	9.7	9.9	9.7	9.8	9.5	9.6	9.3	9.6	9.7	9.7	9.7	9.5	9.4	OXPHOS > Complex I > CI subunits | OXPHOS > OXPHOS subunits
Hadh	9.2	9.1	9.4	9.5	10.7	10.6	10.7	9.1	10.6	10.7	10.6	10.2	10.4	10.3	Metabolism > Lipid metabolism > Fatty acid oxidation | Metabolism > Amino acid metabolism > Lysine metabolism
Fech	8.6	7.9	8.3	8.7	8.6	9.4	8	8.7	9	8.2	8.3	7.9	9.4	9.3	Metabolism > Metals and cofactors > Heme synthesis and processing | Metabolism > Metals and cofactors > Fe-S-containing proteins
Lias			7.6					7.1	8.2		7.6		8.5		Metabolism > Lipid metabolism > Lipoate insertion | Metabolism > Metals and cofactors > Fe-S-containing proteins
Nfs1	8.6	8	8.6	8.3	8.9	8.3	7.8	8.1	8.5	7.9	8.4	8.3	8.9	8.9	Metabolism > Metals and cofactors > Fe-S cluster biosynthesis | Metabolism > Metals and cofactors > Fe-S-containing proteins
Fdx1	7.6	7.6	8	7.5	9.2	9.6	7.8	7.6	8.8	8.8	8.6	8	9.1	9.5	Metabolism > Lipid metabolism > Cholesterol, bile acid, steroid synthesis | Metabolism > Metals and cofactors > Heme synthesis and processing | Metabolism > Metals and cofactors > Fe-S cluster biosynthesis | Metabolism > Metals and cofactors > Fe-S-containing proteins | Metabolism > Vitamin metabolism > Vitamin D metabolism
Mrm1				6.5									7.2	7.2	Mitochondrial central dogma > mtRNA metabolism > mtRNA granules | Mitochondrial central dogma > mtRNA metabolism > mt-rRNA modifications
Mrps18a	7.8		7.4	7.2		8.1	7.8		7.9	8.1	8.6	7.2	8.6	7.7	Mitochondrial central dogma > Translation > Mitochondrial ribosome
Malsu1	7	6.4				6.8				6.9	7.7		7.3		Mitochondrial central dogma > Translation > Mitochondrial ribosome assembly
Gatb	7.3							7.3	7.3			6.7		7	Mitochondrial central dogma > Translation > mt-tRNA synthetases
Yars2			7.7	7.8	7.9				7.4	7.7	7.8	6.9	8.2	7.8	Mitochondrial central dogma > Translation > mt-tRNA synthetases
Fxn	8	8	8.5	7.9	8.9	8.8	8.1	7.9	7.8	8.2	8.3	7.9	8.4	8.7	Metabolism > Metals and cofactors > Fe-S cluster biosynthesis
Idh3g	9.9	9.3	10	9.4	9.8	8.7	10	10	9.9	9.6	9.6	9.4	9.8	9	Metabolism > Carbohydrate metabolism > TCA cycle
Mrps28	8.6	8.5	8.7	8.3	8.6	8.4	7.7	7.8	8.5	8.5	9	8.1	8.5	8.2	Mitochondrial central dogma > Translation > Mitochondrial ribosome
Timm44	8.3	7.6	7.8	8.5	8.8	8.8	8.7	8.2	8.9	8.9	9.1	9	9.2	9	Protein import, sorting and homeostasis > Protein import and sorting > Import motor
Clpx	6.9	8.1	8.2	8.1	9.1	9	7	8.6	9.1	7	9	8.5	8.6	9	Protein import, sorting and homeostasis > Protein homeostasis > Proteases
Mrpl3	7.9	7.4	7.8	7.2	8.3	7.7	7.3	7.5	8.1	8.3	8.7		8.7	8.3	Mitochondrial central dogma > Translation > Mitochondrial ribosome
Mecr	8.8	8.7	9	8.3	9.5	9.2	8.6	8.8	9.9	8.9	9.8	9.4	9.3	9.2	Metabolism > Lipid metabolism > Type II fatty acid synthesis
Slc25a20	8.3	8.3	8.6	8.7	9.3	9.8	9.7	7.9	9.7	9.5	9.7	8.7	9.2	9.4	Metabolism > Lipid metabolism > Fatty acid oxidation | Metabolism > Metals and cofactors > Carnitine synthesis and transport | Metabolism > Metals and cofactors > Carnitine shuttle | Small molecule transport > SLC25A family
Slc25a4	11.2	11	11.4	11.3	11	10.3	11.5	11.1	10.8	11.1	11	11	11	10.7	Metabolism > Nucleotide metabolism > Nucleotide import | Signaling > Calcium homeostasis > Mitochondrial permeability transition pore | Small molecule transport > SLC25A family
Mtch2	9.7	9.3	9.4	9.9	9.8	9.9	9.5	8.7	10	10.3	10	9.6	10	10.5	Small molecule transport > SLC25A family | Mitochondrial dynamics and surveillance > Fusion
Pdk2	8.5	7.9	8.1	8.4	8.6	8.1	8.8	9	8.9	9	8.5	8.4	6.9	8.2	Metabolism > Carbohydrate metabolism > Pyruvate metabolism
Cox6b1	10	9.8	10.1	9.6	10.4	10	10.2	9.3	10	10.3	10.1	10	9.9	9.5	OXPHOS > Complex IV > CIV subunits | OXPHOS > OXPHOS subunits
Vdac1	10.6	10.3	10.5	10.4	10.5	9.9	10.5	10	10.3	10.5	10.4	10.2	10.5	10.1	Signaling > Calcium homeostasis > Mitochondrial permeability transition pore | Mitochondrial dynamics and surveillance > Organelle contact sites | Small molecule transport
Mrpl4	8		7.8	8	7.8	7.8			8.3	8.3	8.7		9	8.1	Mitochondrial central dogma > Translation > Mitochondrial ribosome
Mrps14	7.8	7.8	7.9	7.4	8.5	7.8		7	7.7	8.1	8.5	7.3	8.5	8	Mitochondrial central dogma > Translation > Mitochondrial ribosome
Hspa9	10.3	10	10.4	10.4	11.1	10.6	10.3	10.1	10.7	10.6	10.7	10.3	10.7	10.4	Metabolism > Metals and cofactors > Fe-S cluster biosynthesis
Ndufa9	10.2	9.9	10.3	10.1	10.4	9.8	10.4	9.4	10.2	10.1	10.2	9.9	10	9.7	OXPHOS > Complex I > CI subunits | OXPHOS > OXPHOS subunits
Ndufa2	9.8	9.6	9.8	9.4	9.9	9.4	9.6	8.7	9.5	9.7	9.7	9.9	9.2	9.1	OXPHOS > Complex I > CI subunits | OXPHOS > OXPHOS subunits
Iscu	8.2	8.2	8.7	8.7	9	8.5	7.8	6.5	8.7	8.2	8.5	7.9	8.6	8.7	Metabolism > Metals and cofactors > Fe-S cluster biosynthesis | Metabolism > Metals and cofactors > Fe-S-containing proteins
C1qbp	10.2	10.3	10.1	10	9.1	9.8	9.2	9	9.6	9.7	9.8	9.3	10.1	9.9	Signaling > Immune response
Afg1l	7.4	7.2		7.4			8.1		7.7	7.4	8.2	8.2	7.7		Protein import, sorting and homeostasis > Protein homeostasis > Proteases
Micos10	9.4	9.3	9.3	8.4	9.3	8.8	8.9	7.6	9.1	9	8.7	8.9	8.3	8.2	Mitochondrial dynamics and surveillance > Cristae formation > MICOS complex
Cox17							6.5		7.9	7.6			8.1	8.2	OXPHOS > Complex IV > CIV assembly factors | Metabolism > Metals and cofactors > Copper metabolism | OXPHOS > OXPHOS assembly factors
Uqcc1	8.9	8.7	9.2	8.8		7.2		7.7	8	7.9	8.2	8.2	8.5	8.3	OXPHOS > Complex III > CIII assembly factors | OXPHOS > OXPHOS assembly factors
Mrpl33	7.8	7.6	7.7	6.3	7.4	7.9			7.2	7.7		7.1	8	7.9	Mitochondrial central dogma > Translation > Mitochondrial ribosome
Acadl	9.1	8.5	9.1	9.4	10.5	10.3	10.9	10	10.3	10.2	9.8	10.4	10.1	10	Metabolism > Lipid metabolism > Fatty acid oxidation
Ndufs4	9.9	9.8	10.1	9.7	10.1	9.5	9.6	9.5	9.7	9.5	9.8	9.7	9.5	9.3	OXPHOS > Complex I > CI subunits | OXPHOS > OXPHOS subunits
Phb2	9.9	9.5	9.7	10	10.1	10.1	9.9	8.8	10.2	10.3	10.3	9.7	10.4	10.2	Protein import, sorting and homeostasis > Protein homeostasis > Chaperones
Bckdhb	7.6	8	8.2	7.6		9.5	9.1	8.4	9.5		8.2	9.2	8.1	8.5	Metabolism > Amino acid metabolism > Branched-chain amino acid metabolism | Metabolism > Amino acid metabolism > Branched-chain amino acid dehydrogenase complex
Mrps12	8.1	7.9	8.2	7.7		8.1	7.4		7.8	7.8	8.4	7.5	8.5	8	Mitochondrial central dogma > Translation > Mitochondrial ribosome
Mcat				7	8.2	7.6		7.1	8.4	7.2	7.9	7.2	8.4	8.5	Metabolism > Lipid metabolism > Type II fatty acid synthesis
Mrpl24	8.5	8.3	8.3	7.6		8.2	8	6.4	8.2	8.4	8.7	7.2	8.9	7.8	Mitochondrial central dogma > Translation > Mitochondrial ribosome
Mrpl13	8.7	8.5	8.8	8.2	8.8	8.6	8.1	7.7	8.6	8.5	9.2	8.1	8.8	8.5	Mitochondrial central dogma > Translation > Mitochondrial ribosome
Pcca	9.6	9.5	9.6	9.5	10.8	10.1	9.5	9.5	10.4	9.4	10	10.2	9.5	9.7	Metabolism > Carbohydrate metabolism > Propanoate metabolism | Metabolism > Lipid metabolism > Fatty acid oxidation | Metabolism > Vitamin metabolism > Biotin utilizing proteins
Mrpl17	8	7.9	8.2	7.6	8	8.2	7.6	7.2	8.2	8.4	8.9	7.5	8.5	8.1	Mitochondrial central dogma > Translation > Mitochondrial ribosome
Aifm1	9.4	8.9	9.4	9.4	10.4	10.2	9.7	9.5	10	9.8	10	10.1	9.9	9.7	Protein import, sorting and homeostasis > Protein import and sorting > MIA40 | OXPHOS > Complex I > CI assembly factors | OXPHOS > OXPHOS assembly factors | Mitochondrial dynamics and surveillance > Apoptosis
Cox4i1	10.4	10.3	10.6	10.3	10.8	10.3	10.5	9.8	10.1	10.4	10.6	10.5	10.3	10.5	OXPHOS > Complex IV > CIV subunits | OXPHOS > OXPHOS subunits
Ndufaf4	9	8.8	9	8.7	8.6	9.2	8.7	8	8.5	8	8.7	8.2	8.1	8.3	OXPHOS > Complex I > CI assembly factors | OXPHOS > OXPHOS assembly factors
Slc25a35	7.4	7			8.1			6.1	8.9	7.3	9.4	8.8	8	8.6	Small molecule transport > SLC25A family
Dap3	7.8	7.6	7.8	8.2	9	8.2	7.4	7.1	8.5	9	8.8	8.3	9	8.4	Mitochondrial central dogma > Translation > Mitochondrial ribosome
Atp5c1	10.3	10	10.3	10.4	10.2	10.1	10.4	9.3	10.2	10.4	10.2	10.1	10.3	9.9	OXPHOS > Complex V > CV subunits | OXPHOS > OXPHOS subunits
Slc25a11	10.2	10	10.2	10.2	9.6	9.7	10.4	9.3	9.7	9.8	9.6	9.6	9.9	9.3	Metabolism > Carbohydrate metabolism > Gluconeogenesis | Metabolism > Carbohydrate metabolism > Malate-aspartate shuttle | Metabolism > Carbohydrate metabolism > TCA-associated | Small molecule transport > SLC25A family
Timm8b	8.4	8.4	8.4	7.8	8.5	8.7	7		8.2	8.6	8.4	8.5	8.4	8.6	Protein import, sorting and homeostasis > Protein homeostasis > Chaperones | Protein import, sorting and homeostasis > Protein import and sorting
Sdhaf1	7.8	7.7	8	7.1	8.1		7.6	7.3	7.9		8.1	7	7.4	7.5	OXPHOS > Complex II > CII assembly factors | OXPHOS > OXPHOS assembly factors
Mrpl15	8	7.6	7.3	8	8.3	7.5			8.4	8.4	9.1	7.4	8.9	8.4	Mitochondrial central dogma > Translation > Mitochondrial ribosome
Alas1						8.1	6.6		7.5		6.3		7.2		Metabolism > Metals and cofactors > Heme synthesis and processing
Cmc2	7.2	7.1		6.8		7.6	6.5		7.5		7.5	6.9	7.6	7.2	OXPHOS > Complex IV > CIV assembly factors | OXPHOS > OXPHOS assembly factors
Pptc7	7.9	7.8	7.7	8.1			7.6	7.4			7.6		7.9	8.6	Signaling
Bckdk	8	7.9		8.4	8.4	7.3	7.5	8	8.7	8.1	8.5	8.7	8.7	8	Metabolism > Amino acid metabolism > Branched-chain amino acid metabolism | Metabolism > Amino acid metabolism > Branched-chain amino acid dehydrogenase complex
Txn2	8.3	8.2	8.2	8	8.8	8.9	7.7	7.4	8.6	8.9	8.6	8.1	8.8	8.6	Metabolism > Vitamin metabolism > Vitamin C metabolism | Metabolism > Detoxification > ROS and glutathione metabolism
Suclg2	8	8	8.2	8.6	10.3	10.1	9.1	8.6	9.5	9.9	10.1	9.8	9.4	9.6	Metabolism > Carbohydrate metabolism > TCA cycle | Metabolism > Carbohydrate metabolism > Itaconate metabolism | Metabolism > Nucleotide metabolism > Nucleotide synthesis and processing
Mfn1		8	8	7.4	7.9			7.9	7.5		8.2	7	7.7	8.4	Mitochondrial dynamics and surveillance > Fusion | Mitochondrial dynamics and surveillance > Organelle contact sites
Ndufb6	9.9	9.7	10	9.8	10.1	9.5	9.7	9.2	9.6	9.7	9.8	9.7	9.5	9.4	OXPHOS > Complex I > CI subunits | OXPHOS > OXPHOS subunits
Ndufa5	9.9	9.7	10	9.5	10.1	9.7	9.6	9.3	9.6	9.7	9.7	9.7	9.4	9.4	OXPHOS > Complex I > CI subunits | OXPHOS > OXPHOS subunits
Mtx2	9.9	9.7	9.8	9.3	9.6	9.3	9.6	8.4	9.3	8.9	9.4	9.1	9.5	9.6	Protein import, sorting and homeostasis > Protein import and sorting > SAM | Mitochondrial dynamics and surveillance > Intramitochondrial membrane interactions
Ogdhl	10.6	10.5	10.8	9.8	10.6	9.3	10.4	10.2	10	10.3	10	10.1	9.9	10.1	Metabolism > Carbohydrate metabolism > TCA cycle
Acat1	10	9.4	9.8	9.9	11	10.7	10.5	9.7	10.3	10.4	10.1	10.6	10.2	10.2	Metabolism > Carbohydrate metabolism > Ketone metabolism | Metabolism > Lipid metabolism > Fatty acid oxidation | Metabolism > Amino acid metabolism > Branched-chain amino acid metabolism | Metabolism > Amino acid metabolism > Lysine metabolism
Echdc3				7.3	9.1	9.8	8.7		9.3		8	8.2	7.6	8.6	0
Mrpl21	8.4	8	8.2	7.5	7.9	8.2	8	7.3	7.9	7.8	8.8	7.8	8.4	7.9	Mitochondrial central dogma > Translation > Mitochondrial ribosome
Nfu1	9.3	9.1	9.1	8.9	8.9	8.7	8.6	7.6	8.9	8.3	9	8.2	8.9	8.7	Metabolism > Metals and cofactors > Fe-S cluster biosynthesis | Metabolism > Metals and cofactors > Fe-S-containing proteins
Mrpl55	7.9	7.7	7.7	7.7	8.1	8.1	7		8.1	8.4	8.7	7.7	8.4	7.8	Mitochondrial central dogma > Translation > Mitochondrial ribosome
Taco1	9	8.9	9.1	8.8	8.4	9	8.7	8.4	8.2	8.3	8.8	8.5	8.7	8.3	Mitochondrial central dogma > Translation > Translation factors | OXPHOS > Complex IV > CIV assembly factors | OXPHOS > OXPHOS assembly factors
Sdhaf3									6.5					7.3	OXPHOS > Complex II > CII assembly factors | OXPHOS > OXPHOS assembly factors
Mrpl11	8.6	8.4	8.5	8.3	8.3	8.4	8	7.7	8.6	8.5	9.2	8	8.8	8.5	Mitochondrial central dogma > Translation > Mitochondrial ribosome
Echdc2	7.2	7.3	7.5	7.8	9.8	9.7	8.1	7	8.9	8	8.1	9.2	9.1	7.5	0
Cox5b	9.9	9.6	10.1	9.6	10.2	10	9.9	9.3	9.8	10.1	10.1	10	10	10.2	OXPHOS > Complex IV > CIV subunits | OXPHOS > OXPHOS subunits
Acadsb	8.6	8.4	8.6	8.8	9.5	9.3	9	8.8	9.8	8.5	8.5	10.3	9.5	9.3	Metabolism > Lipid metabolism > Fatty acid oxidation | Metabolism > Amino acid metabolism > Branched-chain amino acid metabolism
Eral1															Mitochondrial central dogma > mtRNA metabolism > mtRNA granules | Mitochondrial central dogma > Translation > Mitochondrial ribosome assembly
Abcb10		7.3		7.4		8	7.8	8	8.4	8.5	8.2	8.3	8.5	8.1	Metabolism > Metals and cofactors > Heme synthesis and processing | Small molecule transport > ABC transporters
Bcs1l	8.3	7.8	8	8.5		8.1	7.8	7.8	8.5	7.8	8.2	8.1	8.3	8.1	OXPHOS > Complex III > CIII assembly factors | OXPHOS > OXPHOS assembly factors
Hsdl2	7.8	6.9	8.3	8.6	8.4	8.7	9.4	8.7	9.6	8.4	8.5	8.8	7.7	8.6	0
Cmc1	8.2	7.9	8.6	7.9	8.6	8			8.1	8.2	8.3	8.1	8.4	7.8	OXPHOS > Complex IV > CIV assembly factors | OXPHOS > OXPHOS assembly factors
Me3	9.6	9.3	9.2	9.3	8.9		9.4	9.5	8.1	9.6	8.7	9.2	8.3	8.2	Metabolism > Carbohydrate metabolism > TCA-associated
Hspd1	10.7	10.3	10.8	10.8	11.3	11.1	10.7	10.6	10.9	10.9	11	10.7	11.2	10.9	Protein import, sorting and homeostasis > Protein homeostasis > Chaperones
Lyrm7	7.7	7.7	8.2	7.5		7.3	7.4	6.8	7.3	7.2	7.1	6.3	7.5	7.9	OXPHOS > Complex III > CIII assembly factors | OXPHOS > OXPHOS assembly factors
Tsfm	8.2	7.7	8.2	8.6		8.1	8.3	7.4	8.7	8.6	9.1	8.4	9.1	8.9	Mitochondrial central dogma > Translation > Translation factors
Ethe1	9.1	9	9.4	9.1	9.6	9.6	8.6	8	8.4	9.2	10.3	9.1	9.4		Metabolism > Sulfur metabolism
Aldh4a1	9.2	8.7	9.2	9.3	10.8	10.7	9.8	9.6	10	9.7	9.3	9.7	10	9.6	Metabolism > Amino acid metabolism > Proline metabolism | Metabolism > Amino acid metabolism > Glyoxylate metabolism
Vdac2	10.3	9.8	10.3	10	10	9.3	10.1	9.4	10	10.4	10.2	9.9	10.3	10.3	Small molecule transport
Coa6	8.2	7.2		6.9		8			7	7.6	7		7.7	8.1	OXPHOS > Complex IV > CIV assembly factors | OXPHOS > OXPHOS assembly factors
Coq4	8	8.1	7.1		8.3	7.8		6.5	8.4	7.9	8.9	7.9	7.8		Metabolism > Metals and cofactors > Coenzyme Q metabolism
Ivd	9	8.7	9.2	9.2	10.4	10.2	9.9	9.4	10.2	9.4	9.4	10.2	9.7	10	Metabolism > Amino acid metabolism > Branched-chain amino acid metabolism
Acadvl	9.2	8.9	9.4	9.4	10.6	10.6	10.8	10.6	10.5	10.3	10.5	10.4	9.8	9.9	Metabolism > Lipid metabolism > Fatty acid oxidation
Slc25a1	8.9	8.4	9.1	9.5	9.1	9.5			10.4	9.6	9.3	8.7	9.7	9.8	Metabolism > Carbohydrate metabolism > Gluconeogenesis | Metabolism > Carbohydrate metabolism > TCA-associated | Metabolism > Lipid metabolism | Small molecule transport > SLC25A family
Slc25a42	8	7.6	7.6	8.3	9.1	9	8.8	7.5	8.2	7.6	7.9	7.6	7.9	8.2	Metabolism > Metals and cofactors > Coenzyme A metabolism | Small molecule transport > SLC25A family
Abcb8	8.8	8.3	8.7	8.7	9	8.2	8.4	8.9	8.7	8.3	8.6	8.7	7.6	8.8	Small molecule transport > ABC transporters
Ndufs5	9.4	9.1	9.5	9.2	9.3	9.3	9.4	8.9	9.1	9.5	9.2	9.2	9.4	9.2	OXPHOS > Complex I > CI subunits | OXPHOS > OXPHOS subunits
Mrps7	8.6	8.6	8.5	8.2	8.4	8.6	7.7	7.2	8.3	8.5	8.7	7.7	8.9	8.3	Mitochondrial central dogma > mtRNA metabolism > mtRNA granules | Mitochondrial central dogma > Translation > Mitochondrial ribosome
Mccc1	9.1	8.9	9.2	9.2	10.5	9.8	9.3	9.3	10.3	8.7	9.4	9.9	9	9.4	Metabolism > Amino acid metabolism > Branched-chain amino acid metabolism | Metabolism > Vitamin metabolism > Biotin utilizing proteins
Mrpl49	8.4	8.3	8.5	8.1	9	8.6	8	8	8.4	8.5	9	7.8	8.7	8.6	Mitochondrial central dogma > Translation > Mitochondrial ribosome
Ndufaf5		6.9	7.7					7.5			8.1	7	7.5		OXPHOS > Complex I > CI assembly factors | OXPHOS > OXPHOS assembly factors
Mrps9	8.4	8.4	8.3	8.1	8.8	7.9	8	8.1	8.7	8.8	9	8.4	9.2	8.1	Mitochondrial central dogma > mtRNA metabolism > mtRNA granules | Mitochondrial central dogma > Translation > Mitochondrial ribosome
Ndufb10	10.2	10.1	10.1	9.8	9.6	9.4	10.1	9.2	9.5	9.4	9.6	9.5	9.6	9.4	OXPHOS > Complex I > CI subunits | OXPHOS > OXPHOS subunits
Dnaja3	8	7.3	7.7	8.3	8.7	8.5	8.4	8.3	8.4	8.5	8.6	8.4	8.7	8.4	Protein import, sorting and homeostasis > Protein homeostasis > Chaperones
Mrpl19	7.7	7.4	7.4	7.9		7.9			8.3	8.5	8.6	7.7	8.5	8.3	Mitochondrial central dogma > Translation > Mitochondrial ribosome
Mipep	7.4			6.9	8.1	8	6.8	7.2	8.3	7.1	7.7	7.9	8	9.1	Protein import, sorting and homeostasis > Protein import and sorting > Preprotein cleavage | Protein import, sorting and homeostasis > Protein homeostasis > Proteases
Tomm40l	8.3	8	7.6	8					7.7		7.5	7		7.3	Protein import, sorting and homeostasis > Protein import and sorting > TOM
Adhfe1					9.3	8.6	7.8		9.5			8.6	7.3		Metabolism > Amino acid metabolism > GABA metabolism
Coq8a	8	7.8	7.8	7.9	9.2	9.2	9.5	9.5	8.9	7.7	8.8	8.6	7.2	7.7	Metabolism > Metals and cofactors > Coenzyme Q metabolism
Bdh1	9.5	9.1	9.4	9.7	9.9	10.1	9.4	7.9	7.4	10.1	10.2	9.6	8.8	8.9	Metabolism > Carbohydrate metabolism > Ketone metabolism
Tomm7	8.6	8.1		7.9	7.8	8.4		7.7	8.2	8.1		7.7	9	8.8	Protein import, sorting and homeostasis > Protein import and sorting > TOM | Mitochondrial dynamics and surveillance > Mitophagy | Mitochondrial dynamics and surveillance > Autophagy
Hccs	7.1			7.1			7.9		7.7	7.5	7.7		8.4	8.1	Metabolism > Metals and cofactors > Heme synthesis and processing | OXPHOS > OXPHOS subunits | OXPHOS > Cytochrome C
Mrpl16	8.8	8.5	8.6	8.3	8.5	8.5	7.8	7.2	8.3	8	8.6		8.8	8.4	Mitochondrial central dogma > Translation > Mitochondrial ribosome
Prodh	8.7	8.5	8.8	8.7	9.8	9.9		7.4	9.5	8.7	8.7	8.3	8.7	8.1	Metabolism > Amino acid metabolism > Proline metabolism | Metabolism > Electron carriers > Q-linked reactions, other
Mrpl30	7.6	7.2	7.3	7.6	7.8	8	7.7	7.1	8	8.2	8.7	7.4	8.5	7.9	Mitochondrial central dogma > Translation > Mitochondrial ribosome
Ndufa10	10.1	10	10.3	9.9	10.4	9.6	10.3	10.2	10.1	10	9.9	9.9	10.1	9.6	OXPHOS > Complex I > CI subunits | OXPHOS > OXPHOS subunits
Mars2	8.1	7.7	8.1	7.9			7.8	8.2	7.7	7.5	8.3	7.4	7.8	8.5	Mitochondrial central dogma > Translation > mt-tRNA synthetases
Clpp	9.2	9	9.3	8.8	8.9	9.2	8.4	7.7	9.2	8.8	8.9	8.7	9.4	8.9	Protein import, sorting and homeostasis > Protein homeostasis > Proteases
Ak3	9.9	9.8	9.9	9.6	10.1	10.3	9.4	8.2	10	10	9.8	9.5	9.9	9.5	Metabolism > Nucleotide metabolism > Nucleotide synthesis and processing
Spg7	8	7.7	7.9	7.8	8.2	8		7.6	8	7.3	8.9	8.1	8.2	8.6	Protein import, sorting and homeostasis > Protein homeostasis > Proteases
Sco1	8.7	8.4	8.7	8.3		8.4	7.6		7.8	8.3	8.9	8.1	8.2	8.2	OXPHOS > Complex IV > CIV assembly factors | Metabolism > Metals and cofactors > Copper metabolism | OXPHOS > OXPHOS assembly factors
Atpif1	9.8	9.5	9.9	9.7	9.7	8.8	7.6	7	9	10	10.2	9.9	9.6	9.8	OXPHOS > Complex V > CV subunits | OXPHOS > OXPHOS subunits
Chchd3	9.9	9.5	10	9.6	9.7	9.5	9.7	8.9	9.4	9.4	9.6	9.5	9.7	9.2	Mitochondrial dynamics and surveillance > Cristae formation > MICOS complex | Mitochondrial dynamics and surveillance > Intramitochondrial membrane interactions
Acad12	8.2			7.1	9.6	8.5	9.4	8.5	9.3	8.7	8.5	9	8.1	8.7	Metabolism > Lipid metabolism > Fatty acid oxidation
Hibadh	8.9	8.6	9.3	9.4	9.9	9.8	9.2	8.4	10	8.8	9.4	9.8	9.5	9.7	Metabolism > Amino acid metabolism > Branched-chain amino acid metabolism
Gatc	7.4	7.6		7	7.7						6.5			7.2	Mitochondrial central dogma > Translation > mt-tRNA synthetases
Cox8b								8.4							OXPHOS > Complex IV > CIV subunits | OXPHOS > OXPHOS subunits
Clpb	8.6	7.9	7.9	8.5	7.7	7.7		8.2	8.3	6.2	7.7	8.1	8.3	9.4	Protein import, sorting and homeostasis > Protein homeostasis > Proteases
Tmem126a	9.2	9.1	9.2	8.8	9.3	8.9	8.4	8.6	8.8	8.6	9	8.5	8.9	8.6	OXPHOS > Complex I > CI assembly factors | OXPHOS > OXPHOS assembly factors
Aldh6a1	9.3	9	9.6	8.9	11	10.5	9.9	9.7	10.9	9.7	8.9	10.6	9.7	9.9	Metabolism > Amino acid metabolism > Branched-chain amino acid metabolism
Mrps18c	7.6	8.1	7.2	9.2		8.8	8.6	6.9	7.6	8	8	7	8.8	7.9	Mitochondrial central dogma > Translation > Mitochondrial ribosome
Pdk1	8.4	7.4	7.1	8.1	8.1	8.1	8.6	7.7	8.8	8.3	8.4	7.9	7.6	8.6	Metabolism > Carbohydrate metabolism > Pyruvate metabolism
Ppif	9.2	9.1	9.6	9.2	9.7	9.2	9.9	8.5	8.7	9.1	9.7	9.2	9.4	8.4	Signaling > Calcium homeostasis > Mitochondrial permeability transition pore
Lyrm4	8.9	8.6	8.9	8.7	9.3	8.8	7.9	7.7	8.7	8.6	8.6	8.5	8.8	8.9	Metabolism > Metals and cofactors > Fe-S cluster biosynthesis
Ech1	8.4	7.5	8.2	8.2	9.5	9.7	10.2	7.4	9.8	9.3	9.4	8.9	9.5	9.2	Metabolism > Lipid metabolism
Acaa2	9.1	8.7	9.1	9.2	10.4	11.2	11	9.7	10.2	10.6	10.2	10.2	10.2	10.2	Metabolism > Carbohydrate metabolism > Ketone metabolism | Metabolism > Lipid metabolism > Fatty acid oxidation | Metabolism > Amino acid metabolism > Lysine metabolism
Ndufa7	9.5	9.2	9.6	9.5	9.5	9.3	9.4	8.8	9.2	9.4	9.4	9.5	9.5	9.2	OXPHOS > Complex I > CI subunits | OXPHOS > OXPHOS subunits
Mrpl35											7.6			7.9	Mitochondrial central dogma > Translation > Mitochondrial ribosome
Pccb	9.2	8.8	9	8.8	10	9.7	9.6	9.4	10.2	9.4	9.5	10	9.4	9.6	Metabolism > Carbohydrate metabolism > Propanoate metabolism | Metabolism > Lipid metabolism > Fatty acid oxidation
Coq2															Metabolism > Metals and cofactors > Coenzyme Q metabolism
Mrpl20	8.3	8	8	7.7		8.3	7.6	7.2	8.3	8.4	8.8	7.7	8.6	8.5	Mitochondrial central dogma > Translation > Mitochondrial ribosome
Timm17a	7.5	7.2	7.1	7.4	8.3	7.6	7.7	7.4	8.1	7.4	8.1	7.6	8.5	8.1	Protein import, sorting and homeostasis > Protein import and sorting > TIM23 presequence pathway
Timm22	8.8	8.6	8.6	8.5	8.2	8	7.3	6.8	8.2	7.9	8.5	7.8	8.1	8	Protein import, sorting and homeostasis > Protein import and sorting > TIM22 carrier pathway
Mrpl54	7.5	7.3	7.4	7.1	8.1	8		6.7	7.7	7.9	8.3	7	8.2	7.9	Mitochondrial central dogma > Translation > Mitochondrial ribosome
Tomm22	9.7	9.5	9.4	8.9	9.5	8.3	9.1	8.4	9.2	8.3	9.4	8.6	9.2	9.4	Protein import, sorting and homeostasis > Protein import and sorting > TOM
Crat	8.9	8.6	8.9	8.7	9.7	8.7	10.1	10	10	9.1	9	9.2	8.8	10	Metabolism > Lipid metabolism > Fatty acid oxidation
Mrps5	7.1				8.3	8.1	8.5	6.9	8	8.3	8.6	8.1	8.5	7.7	Mitochondrial central dogma > Translation > Mitochondrial ribosome
Dhtkd1	6.9				9.3	9.1			9				8.2	8.7	Metabolism > Amino acid metabolism > Lysine metabolism
Tmem70	8.1	7.7	8.3	7.6		7.6	7.6	7.6	8	7.8	8	7.6	7.5	7.7	OXPHOS > Complex I > CI assembly factors | OXPHOS > Complex V > CV assembly factors | OXPHOS > OXPHOS assembly factors
Alkbh7		7.3	7								7.4			7.6	0
Mrps22	8.4	8.3	8.7	7.3	8.9	7.6	8.1	8.3	8.7	8.8	9.1	8	9.2	8.5	Mitochondrial central dogma > Translation > Mitochondrial ribosome
Uqcrb	10.1	9.9	10.3	9.6	10.4	10.1	9.9	9.5	9.9	10.2	10.1	9.9	9.8	9.9	OXPHOS > Complex III > CIII subunits | OXPHOS > OXPHOS subunits
Cox7c	9.7	9.4	9.4	8.5	8.9	9.1	8.5	8.5	9	9.5	7.3	9.3	9.1	9.3	OXPHOS > Complex IV > CIV subunits | OXPHOS > OXPHOS subunits
Ndufaf1		7.2	7.5	8			7.4		8.5	7	8.4	7	8	8.1	OXPHOS > Complex I > CI assembly factors | OXPHOS > OXPHOS assembly factors
Acad8	8	7.4	8.2	7.6	9.7	9.1	8	8.8	9.2	8.4	9.1	9.3	9.1	9.3	Metabolism > Amino acid metabolism > Branched-chain amino acid metabolism
Wars2	7.6	7.5	7.8		8.1			7.2	7.5		8.3		7.8	7.8	Mitochondrial central dogma > Translation > mt-tRNA synthetases
Mrps34	9	8.9	9.1	8.6	8.7	8.5	8.1	6.7	8.4	8.5	8.7	7.9	9.1	8.5	Mitochondrial central dogma > Translation > Mitochondrial ribosome
Ndufv3	8.3	8	8.6	8.8	9.2	8.3	7	7.4	9.2	8.7	8.8	8.7	8.1	8.5	OXPHOS > Complex I > CI subunits | OXPHOS > OXPHOS subunits
Ndufb2	9.2	8.8	9.2	8.6	9.3	8.8	8.9	8.4	8.7	8.7	9.1	8.9	8.6	8.6	OXPHOS > Complex I > CI subunits | OXPHOS > OXPHOS subunits
Slc25a12	10.9	10.6	10.9	10.6	10.5	9.9	10.3	10.9	9.5	9.6	9.9	9.9	10.1	9.4	Metabolism > Carbohydrate metabolism > Malate-aspartate shuttle | Metabolism > Amino acid metabolism > Glutamate metabolism | Signaling > Calcium homeostasis > EF hand proteins | Small molecule transport > SLC25A family
Slc25a5	11	10.9	11.2	11.1	11.2	10.7	11.2	10.7	10.9	11.3	11.1	11.1	11	10.7	Metabolism > Nucleotide metabolism > Nucleotide import | Signaling > Calcium homeostasis > Mitochondrial permeability transition pore | Small molecule transport > SLC25A family
Mrps21	8.2	8.2	8.3	7.7	8.4	8.2	7.2	7	8	8.5	8.7	7.8	8.3	8	Mitochondrial central dogma > Translation > Mitochondrial ribosome
Msrb2	8.5	8.3	8.7	8.3	8.5	7.6	8	7.7	8.3		8	7.9	7.9	7.7	Metabolism > Detoxification > ROS and glutathione metabolism | Metabolism > Sulfur metabolism
Glrx5	8.6	8.5	8.7	8.6	9.2	9.2	8.2	8	9.1	9	9	8.8	9.2	8.9	Metabolism > Metals and cofactors > Fe-S cluster biosynthesis | Metabolism > Metals and cofactors > Fe-S-containing proteins
Chchd10															0
Coq10b	7.3	7	7.6	6.5		7.2	8.1	7.9	7.7		7	7.3	6.8		Metabolism > Metals and cofactors > Coenzyme Q metabolism
Slc25a30	7.2	7.3				7.1							7.5	8.7	Metabolism > Sulfur metabolism | Small molecule transport > SLC25A family
Slc25a13	10	9.6	10	9.9	10.6	10.7	10.1	10	8.9	9.3	9.8	9.6	9.9	9.7	Metabolism > Carbohydrate metabolism > Malate-aspartate shuttle | Metabolism > Amino acid metabolism > Urea cycle | Signaling > Calcium homeostasis > EF hand proteins | Small molecule transport > SLC25A family
Slc25a10	8.3	8	8.5	8.9	9.9	9.9			10	9.6	9.5	8.5	9.5	9.2	Metabolism > Carbohydrate metabolism > Gluconeogenesis | Metabolism > Carbohydrate metabolism > Malate-aspartate shuttle | Small molecule transport > SLC25A family
Cox7a1	7.7		8	7.3	8.2	7.4	9	9	8.2	9.1	7.2	9.2	7.5	8.3	OXPHOS > Complex IV > CIV subunits | OXPHOS > OXPHOS subunits
Slc25a19		7.4		7.6					8.2					8	Metabolism > Vitamin metabolism > Vitamin B1 metabolism | Small molecule transport > SLC25A family
Smdt1	8.7	8.1	7.6	6.9	7.3				7.2	8.6	7.8	7.5	7.9	7	Signaling > Calcium homeostasis > Calcium cycle | Small molecule transport > Calcium uniporter
Mrpl22	8.8	8.4	8.8	8.2	8.9	8.5	8.2	8	8.6	8.6	9.2	8.2	8.8	8.3	Mitochondrial central dogma > Translation > Mitochondrial ribosome
Mrps10	8.5	8.2	8.4	8.1	8.4	8.3	7.9	7.8	8.6	8.5	9	7.6	8.4	8.1	Mitochondrial central dogma > Translation > Mitochondrial ribosome
Afg3l1	8.5	8.7	8.7	8.5	9.2	8.7	8.2	8.1	8.8	8.7	8.8	8.4	8.7	8.6	Protein import, sorting and homeostasis > Protein homeostasis > Proteases
Fdxr				7.5	7.9	8.5			8.4	8.6	8.6	8.5	9.3	9.7	Metabolism > Lipid metabolism > Cholesterol, bile acid, steroid synthesis | Metabolism > Metals and cofactors > Heme synthesis and processing | Metabolism > Metals and cofactors > Fe-S cluster biosynthesis | Metabolism > Vitamin metabolism > Vitamin D metabolism
Slirp	8.8	8.3	8.4	8.7	9.2	9.2	8.5	8.1	8.9	9.1	9.3	8.9	9.2	8.7	Mitochondrial central dogma > mtRNA metabolism > mtRNA stability and decay | Mitochondrial central dogma > Translation
Poldip2	8.1	8.2	8.5	7.6	8.9	8.5	7.7	8.2	9	8.1	8.6	8.1	9.3	9	Mitochondrial central dogma > mtDNA maintainance > mtDNA nucleoid
Acsf3	8.6	8.2	8.5	8.8	9.3	8.6	8.4	8	9.2	8.9	9.1	9	8.5	7.7	Metabolism > Lipid metabolism > Type II fatty acid synthesis
Oxa1l	7.5		7.7	7.2	8		7.7		8.3	7.9	8		8.3	7.6	Protein import, sorting and homeostasis > Protein import and sorting > OXA | Mitochondrial central dogma > Translation
Idh2	9.2	8.7	9.1	9.1	10.7	10	11.1	9.8	10	10.4	9.9	10.4	10.4	9.4	Metabolism > Carbohydrate metabolism > TCA cycle
Atp5l	10.2	10	10.1	10	10.9	10.1	10	9.2	9.8	10.1	10.2	10	9.9	9.7	OXPHOS > Complex V > CV subunits | OXPHOS > OXPHOS subunits | Mitochondrial dynamics and surveillance > Cristae formation
Bola1	7.1		7.6	7.6	7.9	8.3	6.5	6.6	8.3	7.7	7.7	7.4	8	8	Metabolism > Metals and cofactors > Fe-S cluster biosynthesis | Metabolism > Metals and cofactors > Fe-S-containing proteins
Fahd2a	9.1	8.7	9	9.1	9.4	8.5	8.8	7.7	9.4	8.4	8.7	8.5	7.8	9.6	0
Etfrf1	6.9		7.6	7	8.2	8.5	8.2		8.8	7.8	7.6	7.9	7.8		Metabolism > Electron carriers > Q-linked reactions, other
Ndufc2	9.9	9.8	10	9.6	10.1	9.7	9.5	9.2	9.6	9.8	9.8	9.7	9.5	9.3	OXPHOS > Complex I > CI subunits | OXPHOS > OXPHOS subunits
Ndufa8	10.3	9.9	10.4	9.8	10.2	9.9	10.1	9.4	9.7	10	9.9	9.8	9.8	9.4	OXPHOS > Complex I > CI subunits | OXPHOS > OXPHOS subunits
Mthfd1l	9.7	9.7	9.7	8.7	7.1	6.6			9.1	8.4	9.6	8.5	9.7	9.8	Metabolism > Vitamin metabolism > Folate and 1-C metabolism
Pdk3	8.7	8.3	8.5	8.8	8.5			6.7	8.3	9	8.8	8.5	8.4	9.3	Metabolism > Carbohydrate metabolism > Pyruvate metabolism
Cox14	8.3	7.4	7.6	6.1	8.3		7.5			9				8.3	Mitochondrial central dogma > Translation > Translation factors | OXPHOS > Complex IV > CIV assembly factors | OXPHOS > OXPHOS assembly factors
Gcdh	8.4	7.5	8.9	8.4	9.9	10	8.6	7.7	9	8.6	8.6	9.1	9	8.6	Metabolism > Amino acid metabolism > Lysine metabolism
Mrpl51	7.9	7.5		7.7	8.3	8.1	8.6	8.1	8.2	8.4	8.5	8	8.4	8	Mitochondrial central dogma > Translation > Mitochondrial ribosome
Hagh	8	7.6	7.9	8.2	8.7	8.7			8.3	8.4	7.9	7.3	8.1	8.5	Metabolism > Detoxification > ROS and glutathione metabolism
Mtx1	8.9	8.7	8.8	8.4	9.1	8.7	8.5	7.4	9	7.3	9.1	8.6	9.3	8.9	Protein import, sorting and homeostasis > Protein import and sorting > SAM | Mitochondrial dynamics and surveillance > Intramitochondrial membrane interactions
Fars2									7.5		7.8	7.5	7.7	8.1	Mitochondrial central dogma > Translation > mt-tRNA synthetases
Cbr4	9.1	9.1	9.2	8.9	9.4	9.6	9.1	8.3	9.1	8.5	8.9	8.6	9.2	9.3	Metabolism > Lipid metabolism > Type II fatty acid synthesis
Mrpl32	7.7		7.7	7.1		8	7.2	6.7	7.8	8	8.3	7.3	8.3	8.3	Mitochondrial central dogma > Translation > Mitochondrial ribosome
2310061I04Rik	9	8.9	9.1	8.8	8.2	7.7	7.8	8.1	8.1	7.6	8.2	7.8	7.6	8.2	0
Fdx2	8.3	8	8	7.7		7.7		6.9	8.1		7.8	7.3	7.9	8.1	Metabolism > Metals and cofactors > Heme synthesis and processing | Metabolism > Metals and cofactors > Fe-S cluster biosynthesis | Metabolism > Metals and cofactors > Fe-S-containing proteins
mt-Co2	10.6	10.5	10.7	10.5	10.7	10.4	10.7	9.9	10.3	10.5	10.6	10.4	10.3	10	OXPHOS > Complex IV > CIV subunits | OXPHOS > OXPHOS subunits
mt-Atp6	9.1	8.9	9.2	7.8	8.6	8.2	8.5	9.1	8.3	8.7	8.2	8.4	8.2	8.3	OXPHOS > Complex V > CV subunits | OXPHOS > OXPHOS subunits
Trap1	9.4	9	9.5	9.5	10.4	10	9	9.3	10.1	9.9	10.1	9.4	10	9.7	Protein import, sorting and homeostasis > Protein homeostasis > Chaperones
Gpd2	10.2	9.8	10.1	10.1	9.9	9.6		10.3	10.3	10.1	9.8	9.9	9.7	9.9	Metabolism > Carbohydrate metabolism > Glycerol phosphate shuttle | Metabolism > Electron carriers > Q-linked reactions, other
Abcb7	9	8.8	9	8.8	8.8	8.6	7.2	8.9	8	8.7	8.7	8.2	8.2	7.5	Metabolism > Metals and cofactors > Heme synthesis and processing | Metabolism > Metals and cofactors > Fe-S cluster biosynthesis | Metabolism > Metals and cofactors > Molybdenum cofactor synthesis and proteins | Small molecule transport > ABC transporters
Hsd17b10	10.2	10.1	10.2	10	10.2	10.6	10	9.2	10.1	9.9	10.1	10.3	10.2	10	Mitochondrial central dogma > mtRNA metabolism > mtRNA granules | Mitochondrial central dogma > mtRNA metabolism > Polycistronic mtRNA processing | Mitochondrial central dogma > mtRNA metabolism > mt-tRNA modifications | Metabolism > Lipid metabolism > Fatty acid oxidation | Metabolism > Lipid metabolism > Cholesterol, bile acid, steroid synthesis | Metabolism > Amino acid metabolism > Branched-c…
Glud1	10.6	10.1	10.8	10.5	10.5	11	9.3	9.3	10.4	10.8	10.1	9.9	10.8	9.6	Metabolism > Amino acid metabolism > Glutamate metabolism | Metabolism > Amino acid metabolism > GABA metabolism
Aldh2	9.4	9.1	9.5	9.5	10.6	10.8	9.7	9.2	10.9	10.7	10.5	10	10.4	10.8	Metabolism > Detoxification > Xenobiotic metabolism
Tufm	9.7	9.1	9.7	9.7	10.1	9.7	10	9.6	9.9	10.2	10	9.9	10.2	9.6	Mitochondrial central dogma > Translation > Translation factors
Stoml2	9	8.7	9.2	8.7	9.3	8.8	8.3	8.8	9.4	9.1	9.2	8.7	9.8	9.2	Protein import, sorting and homeostasis > Protein homeostasis
Dhrs4	9.1	8.9	9.5	9	10	10	9.3	8.1	9.2	9.2	9	8.6	8.8	9.2	Metabolism > Vitamin metabolism > Vitamin A metabolism
Aldh9a1			7.7	8.1	9.5	9.3			9	9.5	8.2	8.3	9.5	8.9	Metabolism > Amino acid metabolism > GABA metabolism | Metabolism > Detoxification > ROS and glutathione metabolism
Nars2				7.6					7.5		8.4	7.8	7.6		Mitochondrial central dogma > Translation > mt-tRNA synthetases
Vwa8	9.1	9.3	9.6	8.5	10.6	9.8	9.4	9.8	9.5	9.2	10.1	9.6	9.3	9.6	0
Mrps26	8.8	8.6	8.7	8.6	8.5	8.5	8.2	7.6	8.7	8.5	9.2	8.3	8.9	8.1	Mitochondrial central dogma > Translation > Mitochondrial ribosome
Adck5	6.4										7.1			6.9	0
Cars2	7.6						8	8	8.2	7.7	7.6	7.1	7.8	8.2	Mitochondrial central dogma > Translation > mt-tRNA synthetases
Cox10															OXPHOS > Complex IV > CIV assembly factors | Metabolism > Metals and cofactors > Heme synthesis and processing | OXPHOS > OXPHOS assembly factors
Ndufb11	9.6	9.5	9.7	9.2	9.9	9.3	9.4	9.2	9.3	9.5	9.5	9.6	9.2	8.8	OXPHOS > Complex I > CI subunits | OXPHOS > OXPHOS subunits
Pdha2	8.3	7.2	8.1	8.4	8.1	8.4	8.8		8	8.3	8	8	8.5	10.3	Metabolism > Carbohydrate metabolism > Pyruvate metabolism
Ssbp1	9	8.8	8.9	8.8	9.3	9.2	8.8	8.1	8.9	9.3	9.3	8.7	9.6	9.2	Mitochondrial central dogma > mtDNA maintainance > mtDNA replication | Mitochondrial central dogma > mtDNA maintainance > mtDNA nucleoid
Hscb	8.4	8.1	8.2	8.2				6.5	8.2		8.5	7.6	7.9	8	Metabolism > Metals and cofactors > Fe-S cluster biosynthesis
Mrpl27	8.3	8	8.2	7.8	8.4	8.5	7.7	7.3	8.2	8.6	8.8	7.1	8.9	8.5	Mitochondrial central dogma > Translation > Mitochondrial ribosome
Hint2	9.3	9.2	9.5	9.3	10.2	10	9.3	8.4	9.6	9.5	9.7	9.4	9.2	9.4	Metabolism > Lipid metabolism > Cholesterol, bile acid, steroid synthesis
Etfb	9.7	9.5	9.9	9.9	10.5	10.6	10.6	9.3	10.5	10.2	10	10.2	10.3	9.9	Metabolism > Lipid metabolism > Fatty acid oxidation | Metabolism > Amino acid metabolism > Branched-chain amino acid metabolism | Metabolism > Amino acid metabolism > Lysine metabolism | Metabolism > Amino acid metabolism > Glycine metabolism | Metabolism > Vitamin metabolism > Choline and betaine metabolism | Metabolism > Electron carriers > Q-linked reactions, other
Slc25a15				7.7	8.9	9.9			7.6	9.7	7.9		8.8		Metabolism > Amino acid metabolism > Urea cycle | Small molecule transport > SLC25A family
Oxnad1	7.2			7.5		7.6	8.4		8	7.6	8.3	7.5	8.3	7	0
Cyct	9.2	9	9.5	9.3	9.6	9.2	9.5	8.4	9.3	9.7	9.3	9.5	9.1	9.9	Metabolism > Electron carriers > Cytochromes | OXPHOS > OXPHOS subunits | OXPHOS > Cytochrome C
Cycs	10.3	10.2	10.5	10	10.7	10.1	10.3	9.9	10.1	10.3	10	10	10.1	10.3	Metabolism > Metals and cofactors > Heme-containing proteins | Metabolism > Electron carriers > Cytochromes | OXPHOS > OXPHOS subunits | OXPHOS > Cytochrome C | Mitochondrial dynamics and surveillance > Apoptosis
Mrpl23	8.7	8.7	8.7	8.4	8.9	8.6	8.1	8	8.5	8.4	9.2	8.3	8.8	8.6	Mitochondrial central dogma > Translation > Mitochondrial ribosome
Mrpl9	8.8	8.6	8.8	8.1	8.7	8.6	8.1	6.7	8.3	8.5	8.7	7.6	8.9	8.2	Mitochondrial central dogma > Translation > Mitochondrial ribosome
Chchd1	8.1	7.2		7.6	8.6	8.4		7	8	8	8.5	7.6	8.5	8	Mitochondrial central dogma > Translation > Mitochondrial ribosome
Atad3a	9.3	8.8	9.2	9.2	9.7	9.6	8.7	9	9.6	9.2	9.7	9.4	9.7	9.5	Mitochondrial central dogma > mtDNA maintainance > mtDNA nucleoid | Mitochondrial dynamics and surveillance > Organelle contact sites | Mitochondrial dynamics and surveillance > Intramitochondrial membrane interactions
Mmut	9.1	9.1	9	9	10.2	10	9.1	8.8	10	8.9	9.7	9.7	9.1	9.3	Metabolism > Carbohydrate metabolism > Propanoate metabolism | Metabolism > Lipid metabolism > Fatty acid oxidation | Metabolism > Vitamin metabolism > Vitamin B12 metabolism
Cisd1	9.8	9.5	9.8	9.3	9.9	9.7	9	8.9	9.5	9.3	9.4	9	9.3	9.7	Metabolism > Metals and cofactors > Fe-S cluster biosynthesis | Metabolism > Metals and cofactors > Fe-S-containing proteins
Dars2	8.2	7.8	7.9	8	7.9			7.3	8	7.8	8.7	7.4	8.3	8.4	Mitochondrial central dogma > Translation > mt-tRNA synthetases
Aldh18a1	9	9.1	8.9	9				7.7	8.2	10.4	9.6	8.7	10.1	8.8	Metabolism > Amino acid metabolism > Proline metabolism
Mrpl50	7.6	7.9	7.6	7.7	8.3	8.4		7.1	8.1	8.2	8.8	7.8	8.6	8.5	Mitochondrial central dogma > Translation > Mitochondrial ribosome
Cox8a												6.3	7.1	7.2	OXPHOS > Complex IV > CIV subunits | OXPHOS > OXPHOS subunits
Mrps6	8.4	8.1	8.6	8.1	8.7	8.5	7.4	7.2	8.3	8.7	8.9	8	9	8.5	Mitochondrial central dogma > Translation > Mitochondrial ribosome
Hspe1	10.1	9.9	10.2	9.8	11	10.5	9.8	8.9	10.3	10.5	10.4	10	10.4	10.2	Protein import, sorting and homeostasis > Protein homeostasis > Chaperones
Ppa2	9	8.8	9.4	8.5	10.1	9.1	9.3	8.7	9.2	9.1	9.6	9	9.4	9.1	Mitochondrial central dogma > mtDNA maintainance | Mitochondrial central dogma > mtRNA metabolism | Mitochondrial central dogma > Translation | Metabolism > Nucleotide metabolism
Pcx	10.5	10.7	10.8	9.7	11.6	11	8.5	10.1	11.5	9.5	10.2	10.7	10.1	10.5	Metabolism > Carbohydrate metabolism > Gluconeogenesis | Metabolism > Carbohydrate metabolism > TCA-associated | Metabolism > Vitamin metabolism > Biotin utilizing proteins
Gldc	8.9	9			9.3	9.5			7.7				9.1		Metabolism > Amino acid metabolism > Glycine metabolism | Metabolism > Amino acid metabolism > Glycine cleavage system
Tamm41	8.3	8.4	8.8	7.7			7.6	7.6	8.1		8.5	7.8	8.5	9	Metabolism > Lipid metabolism > Cardiolipin synthesis | Metabolism > Lipid metabolism > Phospholipid metabolism
Atp5g3															OXPHOS > Complex V > CV subunits | OXPHOS > OXPHOS subunits
Mrpl38	7.3			7.2			7.3			8	8.2	7.3	8.1	7.9	Mitochondrial central dogma > Translation > Mitochondrial ribosome
Ndufa12	9.9	9.7	10.1	9.4	10.2	9.6	9.8	9.6	9.6	9.7	9.8	9.6	9.6	9.3	OXPHOS > Complex I > CI subunits | OXPHOS > OXPHOS subunits
Pdf	7.5						7.5	7.3	7.5		7.9		8.3	7.2	Mitochondrial central dogma > Translation > fMet processing | Protein import, sorting and homeostasis > Protein homeostasis
Acad10	8.2			7	9.7	8.9	9.3	8.4	9.4	8.7	8.7	9.1	8.2	8.7	Metabolism > Lipid metabolism > Fatty acid oxidation
Ptges2	8.5	8.1	8.6	8.7	8.7	8.3	8.4	7.7	9.1	8.9	9.1	8.5	9.1	9	Metabolism > Lipid metabolism > Eicosanoid metabolism
Ccdc58	8.4	8	7.8	7.6	8.6	9	7.4	7.5	8.3	8.2	8	7.7	9	8.6	0
Slc25a31	10.5	10.4	10.7	10.6	10.6	10.1	10.7	10.4	10.3	10.7	10.5	10.5	10.4	10.6	Metabolism > Nucleotide metabolism > Nucleotide import | Signaling > Calcium homeostasis > Mitochondrial permeability transition pore | Small molecule transport > SLC25A family
Atp5h	10.7	10.4	10.8	10.4	10.6	10.6	10.7	10.1	10.4	10.5	10.6	10.4	10.4	10	OXPHOS > Complex V > CV subunits | OXPHOS > OXPHOS subunits
Atp5pb	10.9	10.9	10.9	10.7	10.7	10.5	10.7	10.2	10.4	10.5	10.6	10.3	10.5	10	OXPHOS > Complex V > CV subunits | OXPHOS > OXPHOS subunits
Mrpl41	8.4	8.2	8.4	8.2	8.4	8.6	7.7	7.1	8.3	8.6	8.9	8	8.9	8.8	Mitochondrial central dogma > Translation > Mitochondrial ribosome
Txnrd2	7.8			7.1	8.4	8.8	8.2	8.2	8.8	8.9	7.3	8.4	8.8	8.5	Metabolism > Detoxification > ROS and glutathione metabolism | Metabolism > Detoxification > Selenoproteins
Mcee	8.4	8.3	8.3	8.2	9.1	9	8.5	7.2	8.7	8.4	8.9	8.8	8.3	8.2	Metabolism > Carbohydrate metabolism > Propanoate metabolism | Metabolism > Lipid metabolism > Fatty acid oxidation
Mccc2	9	8.5	9.1	9	10	9.6	9.5	9.3	10.2	9	9.3	9.9	9.2	9.6	Metabolism > Amino acid metabolism > Branched-chain amino acid metabolism
Ptcd2										7.2	8.2		7.6		Mitochondrial central dogma > mtRNA metabolism > mtRNA granules | Mitochondrial central dogma > mtRNA metabolism > Polycistronic mtRNA processing
Ak4	9.8	9.7	9.5	9	10.4	9.3	8.9	6.6	7.2	8.6	8.2	8.8	9	7.2	Metabolism > Nucleotide metabolism > Nucleotide synthesis and processing
Slc25a25	8.1		8.9	9.1		6.9			8	6.9	8.4		8.3		Metabolism > Nucleotide metabolism > Nucleotide import | Signaling > Calcium homeostasis > EF hand proteins | Small molecule transport > SLC25A family
Tomm40	8.4			8	8.2			7.3	8.5	8.4	8.8	8.5	9.4	8.9	Protein import, sorting and homeostasis > Protein import and sorting > TOM
Clybl	8.7	8.4	9	8.9	9.8	9.2	9.4	8.5	10	9.2	9.5	9.4	9.2	9	Metabolism > Carbohydrate metabolism > Itaconate metabolism
Mterf2	7.1	7.9	7.8	6.8		7.2	7.9	7.9	7		7.3			7.1	Mitochondrial central dogma > mtDNA maintainance > mtDNA nucleoid
Dnajc11	9.4	8.8	8.9	9	8	8.7	8.3	8.5	8.9	8.2	9.1	8.6	9.1	9.3	Protein import, sorting and homeostasis > Protein import and sorting | Mitochondrial dynamics and surveillance > Intramitochondrial membrane interactions
Decr1	8.8	8.5	8.9	9.4	10.1	10.2	10.3	9	10.4	10	9.9	9.4	9.9	9.7	Metabolism > Lipid metabolism > Fatty acid oxidation
Ndufaf6									7.2	7.8	7.2		7.3	7.7	OXPHOS > Complex I > CI assembly factors | OXPHOS > OXPHOS assembly factors
Ptrh1	7.2	7.3	7.3								7.3		8.4		0
Rmnd1	7.8	7.8	8	7.7					7.8	7.2	7.9	7.7	7.6	8.5	Mitochondrial central dogma > mtRNA metabolism > mtRNA granules | Mitochondrial central dogma > Translation
Gcat			7.4	7.8	8.8	9.3			8	8.8	8.1	8.9	9.3	8.4	Metabolism > Amino acid metabolism > Glycine metabolism
Pyurf	6.9	7.1	7	6.4		7.4	7.7	7.8	7.2		7	6.6	7.5		0
Acsm1				7.3	10.4	10.5				7.2					Metabolism > Lipid metabolism > Fatty acid oxidation
Atad1	8.6	8.5	8.9	8.4	8.9		8.1	8.9	8.2		8.6	7.2	8.3	8.8	Protein import, sorting and homeostasis > Protein homeostasis > Proteases
Tmem14c	8.5	8.6	8.2	7.4	8.9	8.7	7.6	8	8.5	8.8	8.6	8.5	8.5	8.2	0
C030006K11Rik	8.3	8.1	8.7	8.4	9	8.7	8.7	8.1	9.1	8.2	8.4	8.5	7.8	8.9	0
Nit2		7.1		7.8	9.1	9		7	8.4	7.9	8	7.3	8.3	8	Metabolism > Detoxification
Slc25a26	8	7.9							8		7.3		7.2	7.5	Small molecule transport > SLC25A family
Timm21	7.6	7.4	8.1	7.7		8.6	8.3	7.7	8.4		8.4	7.4	7.6	8.1	Mitochondrial central dogma > Translation > Translation factors | Protein import, sorting and homeostasis > Protein import and sorting > TIM23 presequence pathway | OXPHOS > Complex IV > CIV assembly factors | OXPHOS > OXPHOS assembly factors
Ndufa4	10.2	10.1	10.1	9.7	10.6	10.1	10	9.3	10	10.2	9.9	10	9.8	9.4	OXPHOS > Complex IV > CIV subunits | OXPHOS > OXPHOS subunits
Rexo2	8.8	8.6	8.8	8.3	7.2	8.2	7.1	7	8.6	8.1	8.5	8	8.9	7.6	Mitochondrial central dogma > mtRNA metabolism > mtRNA stability and decay
Me2	9.3	8.6	9.1	9.2	8.1		8.3		8.9	10.5	10	9.3	9.4	9.7	Metabolism > Carbohydrate metabolism > TCA-associated
Sars2								7.5	7.7	8.5	7.9	7.1	8.5	6.7	Mitochondrial central dogma > Translation > mt-tRNA synthetases
Dnlz	7.7	7.6	7.7				7		7.7	7.7	7.6	7.5	7.8		Protein import, sorting and homeostasis > Protein homeostasis > Chaperones
Ckmt2	9.6	9	9.8	9.8			10.9	10.6	8.6	10.4	10	9.8	8.9		Metabolism > Nucleotide metabolism > Creatine metabolism
Spryd4	8.8	8.6	9.1	8.5	8.4	8.9	8.5	8.6	8.3	8.5	9	8.3	8.8	8.9	0
Bphl	9.8	9.6	9.9	9.6	10.1	10.4	8.6	8.3	9.6	9	9.1	9	9.5	9.2	Metabolism > Detoxification > Xenobiotic metabolism
Chchd4	8.5	8.1	8	8.1				7.3	8.1	8.1	7.8	7.8	8.3	8.3	Protein import, sorting and homeostasis > Protein import and sorting > MIA40
Mrpl37					8.1	7.4	7.3		7.8	8.3	8.6	7.3	8.7	7.8	Mitochondrial central dogma > Translation > Mitochondrial ribosome
Slc25a51	8.7	8.5	8.2	8.8	8.6	7.7	7.7		8.7	8.4	8.5	7.7	8.8	8.2	Metabolism > Metals and cofactors > NAD biosynthesis and metabolism | Small molecule transport > SLC25A family
Mtarc2	9.2	8.9	9.1	8.3	10	9.9	7.7	8.6	10.1	10.3	9.5	8.8	9.9	9.7	Metabolism > Metals and cofactors > Molybdenum cofactor synthesis and proteins | Metabolism > Detoxification > Xenobiotic metabolism | Metabolism > Detoxification > Amidoxime reducing complex
Immp1l														8.4	Protein import, sorting and homeostasis > Protein import and sorting > Preprotein cleavage | Protein import, sorting and homeostasis > Protein homeostasis > Proteases
Fam210a	9.2	9	9.3	8.8	8.8	8.4	8.8	8.6	8.4	8.6	8.6	8.3	8.5	8.2	0
Mrps24	8.2	7.9	8.1	7.9	8.1	8.4		7.2	8.1	8.4	8.6	7.6	8.6	8.2	Mitochondrial central dogma > Translation > Mitochondrial ribosome
Timm17b	8.3	8.2	8.3	8	8.9	8.5	7.9	8	8.5	8.2	8.7	8.6	8.9	8.8	Protein import, sorting and homeostasis > Protein import and sorting > TIM23 presequence pathway
Hars2		5.8						7	7.7	7.9	7.8	6.9	8.7	7.5	Mitochondrial central dogma > Translation > mt-tRNA synthetases
Cox16					8.1	7.6			7.5		7.9		7.7	7.2	OXPHOS > Complex IV > CIV assembly factors | OXPHOS > OXPHOS assembly factors
Pdss2										7.2	7.3				Metabolism > Metals and cofactors > Coenzyme Q metabolism
Eci1	9.3	9.1	9.5	9.6	9.8	10.5	10.3	9.1	10.4	9.9	9.8	9.9	9.8	9.6	Metabolism > Lipid metabolism > Fatty acid oxidation
Ndufs3	10.4	10.4	10.5	10.2	10.2	9.9	10.3	9.6	9.9	9.9	9.8	9.9	9.9	9.6	OXPHOS > Complex I > CI subunits | OXPHOS > OXPHOS subunits
Hmgcs2		7.1		7.2		10.9			8.9	9.5	10.9	8.8	8.8	10.3	Metabolism > Carbohydrate metabolism > Ketone metabolism
L2hgdh	7.8			7.4	8.9	8.2		8.3	8	8.4	8	8.5		9.1	Metabolism > Carbohydrate metabolism > TCA-associated
Zadh2	8.6	8.6	8.8	8.3	9.2	9	8.9	8.9	9.3	8.8	9.3	9.1	9.4	9.4	Metabolism > Lipid metabolism > Eicosanoid metabolism
Aurkaip1															Mitochondrial central dogma > Translation > Mitochondrial ribosome
Coa5									6.4				7.4	7.5	OXPHOS > Complex IV > CIV assembly factors | OXPHOS > OXPHOS assembly factors
H2-Ke6	9.2	9	9.2	8.9	9.3	9.6	9.1	8.4	9.2	8.4	8.9	8.7	8.9	9.2	Metabolism > Lipid metabolism > Type II fatty acid synthesis | Metabolism > Lipid metabolism > Cholesterol, bile acid, steroid synthesis
Micos13	9.1	8.7	8.8	8.7	9.7	9	8.9	8.5	9	9	9	8.8	9.1	9.3	Mitochondrial dynamics and surveillance > Cristae formation > MICOS complex
Ndufb7	9.7	9.5	9.7	9.6	9.7	9.4	9.7	9.4	9.6	9.6	9.6	9.5	9.4	9.5	OXPHOS > Complex I > CI subunits | OXPHOS > OXPHOS subunits
Nipsnap2	10	9.8	10	9.5	8.9	9.1	10.3	9.3	9.3	9	9.2	9.5	9.6	9.6	Mitochondrial dynamics and surveillance > Mitophagy | Mitochondrial dynamics and surveillance > Autophagy
Mrpl47	8.5	8.2	8.1	8	8.1	7.9	7.4	7.1	8.3	7.5	8.9	7.6	8.6	7.8	Mitochondrial central dogma > mtRNA metabolism > mtRNA granules | Mitochondrial central dogma > Translation > Mitochondrial ribosome
Mtres1	8.6	8.3	8.7	8.3	8.6	7.7	8.4	7.7	8.2	8	8.6	7.9	8.3	8.2	Mitochondrial central dogma > mtRNA metabolism > Transcription | Mitochondrial central dogma > Translation
Ndufaf7	7.3		7.7	7.8	7.9				7.9		7.9	7.6	8.2	7.9	OXPHOS > Complex I > CI assembly factors | OXPHOS > OXPHOS assembly factors
Acad9	9.4	9	9.4	9.5	9.7	9.1	9.3	9.6	9.9	9.6	9.6	9.8	9.6	9.5	OXPHOS > Complex I > CI assembly factors | OXPHOS > OXPHOS assembly factors
Nags						8.2									Metabolism > Amino acid metabolism > Urea cycle
Ldhd					10.5	9.6	7.2		8.9			8.5	8.7	8.6	Metabolism > Carbohydrate metabolism
Sardh	8.5	8.8	9	8.3	11	11.1			9.2	8.9	8.6	8.9	8.8	9.2	Metabolism > Amino acid metabolism > Glycine metabolism | Metabolism > Vitamin metabolism > Choline and betaine metabolism | Metabolism > Vitamin metabolism > Folate and 1-C metabolism
Spr	8.5	8.4	8.9	8.4	8.3	8	8.3	6.3	6.9		7.3	7.6			Metabolism > Metals and cofactors > Tetrahydobiopterin synthesis
Naxe	9.4	9.2	9.5	9.1	8.9	9.2	8.6	8.3	9	8.7	8.8	8.5	9.2	9.2	Metabolism > Metals and cofactors > NAD biosynthesis and metabolism
Timm23	8.5	8.3	8.5	8.2	8.4	8.7	8	7.9	8.6	8.1	8.7	8.2	8.8	8.5	Protein import, sorting and homeostasis > Protein import and sorting > TIM23 presequence pathway
Mpv17	8.2	7.9	8.3	7.9	9	8.5	8.1	7.6	8.7	7.8	8.1	8	8.9	7.8	Small molecule transport
Mtg1											7.2			7.5	Mitochondrial central dogma > Translation > Mitochondrial ribosome assembly
Ide	7.5	7.8	7.9		8.9	7.7		7.2	7.5	7.9	8.5	8	8.1	8.2	Protein import, sorting and homeostasis > Protein homeostasis > Proteases
Trnt1				7.2					7.5				8.4	8.1	Mitochondrial central dogma > mtRNA metabolism > mt-tRNA modifications
Mrps25	8.5	8.2	8.2	8	7.9	8	7.2	7	8.3	8.1	8.9	7.9	8.6	8.1	Mitochondrial central dogma > Translation > Mitochondrial ribosome
Mrpl14	8.4	8.2	8.4	7.9	8	8.5	7.6	7.4	8.3	8.6	8.9	7.9	8.9	8.6	Mitochondrial central dogma > Translation > Mitochondrial ribosome
Mrps30	8	7.5		7.4	8		7.4	7.7	8.1	8.6	8.3	7.5	8.8	8.1	Mitochondrial central dogma > Translation > Mitochondrial ribosome
Mrps16	8.4	8.1	8.3	8.1	8.2	8.5	7.3	7.3	8.2	8.6	8.8	8	8.9	8.4	Mitochondrial central dogma > Translation > Mitochondrial ribosome
Prelid2											7.4	7			0
Shmt2	7.4		7.9	7.7	10.1	9.7		7.7	8.9	9.3	8.7	8.4	10.1	8.7	Metabolism > Amino acid metabolism > Serine metabolism | Metabolism > Amino acid metabolism > Glycine metabolism | Metabolism > Vitamin metabolism > Folate and 1-C metabolism
Suox	8		7.5	7.3	9.1	9.7		8.7	9	9.2	6.4	8.7	9.9	8	Metabolism > Metals and cofactors > Molybdenum cofactor synthesis and proteins | Metabolism > Sulfur metabolism
Ccdc90b	8.3	8.2	8	8.4	8.6	7.5	8.4	7.3	9	8.4	8.9	8.3	8.5	8	0
Rmdn1	8.9	8.8	8.8	8.4	8.5	9.2	8.6	8.1	9.1	8.7	8.1	8.8	8.8	8.6	0
Acsm5					9.4	9.7			8.2	6.7	7.5				Metabolism > Lipid metabolism > Fatty acid oxidation | Metabolism > Detoxification > Xenobiotic metabolism
Mrpl36															Mitochondrial central dogma > Translation > Mitochondrial ribosome
Gstk1	8.9	9	9.1	8.7	9.8	10	9.5	8	9.3	9.2	9.2	9.5	8.1	9.2	Metabolism > Detoxification > Xenobiotic metabolism
Fmc1	8	7.7	8.3	8.1	8.3	8.1	7.9		8.1	8.2	8.6	8.5	8.1	7.9	OXPHOS > Complex V > CV assembly factors | OXPHOS > OXPHOS assembly factors
Mrpl58	8.2	8.2	8.4	8.2	8.1	8	7.9	7.3	8.4	8.2	8.9	7.8	8.4	8	Mitochondrial central dogma > Translation > Mitochondrial ribosome | Mitochondrial central dogma > Translation > Translation factors
Cpt1a	8.2	8.5	8.8	8.6	10.4	10	7.8	8.6	8.9	9.3	9.9	9.5	9.3	9.5	Metabolism > Lipid metabolism > Fatty acid oxidation | Metabolism > Metals and cofactors > Carnitine synthesis and transport | Metabolism > Metals and cofactors > Carnitine shuttle
Ak2	9	8.9	9.1	8.8	9.8	10.2	8.8	8	10.1	10	9.4	9.1	10.1	10.1	Metabolism > Nucleotide metabolism > Nucleotide synthesis and processing
2810006K23Rik	7.5		7.3	7					7.6		7.7	6.8	7.3		Mitochondrial central dogma > Translation > Translation factors
Gls	10.2	9.8	9.8	9.6	9.4		6.7	8.6	8.7	9.4	9.3	7.9	9.2	8.7	Metabolism > Amino acid metabolism > Glutamate metabolism
Them4	9.3	9.3	9.5	9.1	8.4	8.2			6.8	7.3	8		8	8.9	Metabolism > Lipid metabolism
Pdss1								6.4			7.7		6.5	6.1	Metabolism > Metals and cofactors > Coenzyme Q metabolism
Mtg2											7.3		7.2		Mitochondrial central dogma > Translation > Mitochondrial ribosome assembly
Mrps11	8.2	7.8	7.8	7.3	8.4	8.1	7.7	7.7	8	7.8	8.5	7.7	8.6	8.3	Mitochondrial central dogma > Translation > Mitochondrial ribosome
Mlycd	7.3	6.7	6.9	7.6	8.8	8.4	8.5	7.4	8.6	8.3	6.8	8.3	7.9		Metabolism > Lipid metabolism
Tcaim															0
Ndufc1															OXPHOS > Complex I > CI subunits | OXPHOS > OXPHOS subunits
Gsr				7.2	8.8	7.8		8.4	7.9	8.8	7.5	7.7	8.7	8.1	Metabolism > Detoxification > ROS and glutathione metabolism
Rars2	7.8	7.7	7.6	7.9	8.7	7	7.1	7.9	8.5	8.4	8.9	8.3	8.2	8.8	Mitochondrial central dogma > Translation > mt-tRNA synthetases
Slc25a24									8.7	10.2	9.8	8.5	9.6	7.9	Metabolism > Nucleotide metabolism > Nucleotide import | Signaling > Calcium homeostasis > EF hand proteins | Small molecule transport > SLC25A family
Slc25a18	9.8	9.6	9.9	9.4	7.7	8.9			8.9	8.9	8.2	7.8	8.6	9.1	Small molecule transport > SLC25A family
Slc25a22	10.1	9.9	9.9	9.6	8.1	9.5	6.5		9.4	9.3	8.7	8.2	9.1	8.7	Small molecule transport > SLC25A family
Mpc1	9.8	9.5	9.9	9.6	10.3	10	9.5	9	9.9	9.6	9.6	9.7	9.2	8.5	Metabolism > Carbohydrate metabolism > Gluconeogenesis | Metabolism > Carbohydrate metabolism > Pyruvate metabolism | Metabolism > Carbohydrate metabolism > TCA-associated | Small molecule transport
Timm8a1	8.5	8.5	8.9	8.8	8.6	9.1	7.3	7.2	8.8	9	8.8	8.7	8.8	8.8	Protein import, sorting and homeostasis > Protein homeostasis > Chaperones | Protein import, sorting and homeostasis > Protein import and sorting
Vdac3	10.1	9.7	10.1	10.3	9.8	9.5	10.1	9.6	9.9	10.1	10.2	9.6	10.2	10.6	Signaling > Calcium homeostasis > Mitochondrial permeability transition pore | Small molecule transport
Akap1		7.3						6.2						8.8	Signaling > cAMP-PKA signaling
Eci2	8.1	8.1	8.6	7.7	9.4	9.4	9.2	8.7	9.3	8.5	8.4	8.3	8.9	9	Metabolism > Lipid metabolism > Fatty acid oxidation
Mrm2	6.7														Mitochondrial central dogma > mtRNA metabolism > mtRNA granules | Mitochondrial central dogma > mtRNA metabolism > mt-rRNA modifications | Mitochondrial central dogma > Translation > Mitochondrial ribosome assembly
Lipt2	8.1	8	7.4	7.3				6.9	8.2		8.2		7.9	8.1	Metabolism > Lipid metabolism > Lipoate insertion
Nubpl				7.3					8.4		7.5	7.1	7.6	7.9	OXPHOS > Complex I > CI assembly factors | Metabolism > Metals and cofactors > Fe-S cluster biosynthesis | Metabolism > Metals and cofactors > Fe-S-containing proteins | OXPHOS > OXPHOS assembly factors
Sfxn1	9.6	9.2	9.3	9	10.1	9.5		6.9	10	9.9	9.5	9	9.9	9.5	Metabolism > Amino acid metabolism > Serine metabolism | Metabolism > Vitamin metabolism > Folate and 1-C metabolism | Small molecule transport > Sideroflexins
Slc30a9	7.5	7	7.8	8.1					7		6.6	6.9	7.4	7.4	Small molecule transport
Gatm				7.5	9.9	7.7						7.1	11.1	9.3	Metabolism > Nucleotide metabolism > Creatine metabolism
Triap1									7.6			6.9	7.3		Metabolism > Lipid metabolism > Cardiolipin synthesis | Metabolism > Lipid metabolism > Phospholipid metabolism
Cpox		7.2	7.4	7.4	9.2	9.4		7.8	7.5	9	7.9	8.3	9.5	7.9	Metabolism > Metals and cofactors > Heme synthesis and processing
Xpnpep3	7.2					7.6			8.5	7	6.9	7.3	8.2	8.2	Protein import, sorting and homeostasis > Protein import and sorting > Preprotein cleavage | Protein import, sorting and homeostasis > Protein homeostasis > Proteases
Pnpla8	8.3	8	7.6	7.9		7.4			8.2		7.4			8.1	Metabolism > Lipid metabolism > Cardiolipin synthesis | Metabolism > Lipid metabolism > Phospholipid metabolism
Gadd45gip1	8.5	8.4	8.5	8.2	8.4	8.2	7.8	7.1	8.1	8.4	8.3	7.4	8.6	8.2	Mitochondrial central dogma > Translation > Mitochondrial ribosome
Gfer	8.8	8.5	8.6	7.9	7.8	8.7			8	7.3	7.6	6.9	8.1	7.9	Protein import, sorting and homeostasis > Protein import and sorting > MIA40
Ngrn															Mitochondrial central dogma > mtRNA metabolism > mt-rRNA modifications | Mitochondrial central dogma > Translation > Mitochondrial ribosome assembly
Mrpl57	7.9			7.3	7.9	8			7.8	8.2	8.4		8.3	7.9	Mitochondrial central dogma > Translation > Mitochondrial ribosome
Ndufa3	9.2	9.1	9.3	8.7	9.5	8.9	8.9	8.8	9	9.1	9	9.1	8.8	8.7	OXPHOS > Complex I > CI subunits | OXPHOS > OXPHOS subunits
Ptcd3	8.5	8.3	8.3	8.5	9	8.7	7.3	8.3	8.8	9	9.3	8.4	9	8.6	Mitochondrial central dogma > Translation > Mitochondrial ribosome | Mitochondrial central dogma > Translation > Mitochondrial ribosome assembly
Mrpl45	7.8		7.9	7.5					8.2	8	8.7	7	8.6	8.4	Mitochondrial central dogma > Translation > Mitochondrial ribosome
Slc25a16	7.1		8.2	7		7.5			7.4		7.6	6.7	7.6	7.6	Small molecule transport > SLC25A family
Ucp1									9.1						Small molecule transport > SLC25A family
Tars2	8.3	8.3	7.8	8.1	8.4	8.2		7.7	8.5	7.3	8.8	7.7	8.6	8.8	Mitochondrial central dogma > Translation > mt-tRNA synthetases
Trit1		7.8													Mitochondrial central dogma > mtRNA metabolism > mt-tRNA modifications | Mitochondrial central dogma > mtRNA metabolism > mt-rRNA modifications
Ndufab1	9.4	9	9.3	8.2	9.6	9.2	9.1	8.7	9.3	9.3	8.8	8.8	8.9	9.5	OXPHOS > Complex I > CI subunits | Metabolism > Lipid metabolism > Type II fatty acid synthesis | Metabolism > Metals and cofactors > Fe-S cluster biosynthesis | OXPHOS > OXPHOS subunits
Csl	10.1	9.7	10	9.9	9.7	9.7	10.5	10.1	10	10.4	9.9	10.1	10.1	10.1	0
Slc25a39															Small molecule transport > SLC25A family
Prelid3b															Metabolism > Lipid metabolism > Phospholipid metabolism
Mtch1	9	8.6	9	8.6	8.2		7.3		8.6	7.9	8.5	7.9	8.8	8.2	Small molecule transport > SLC25A family
Dele1															Signaling
Acaa1a				7.2	9.6	10.1			8.7	7.5	7.5	7.3	8.1	8.4	Metabolism > Lipid metabolism > Fatty acid oxidation
Acot13	9.8	9.7	9.8	9.5	10.3	9.8	9.8	8.9	9.2	9.6	9.5	9.7	9.4	9.4	Metabolism > Lipid metabolism
Ndufa13	10	9.8	10.2	9.9	10.2	9.7	9.9	9.4	9.8	9.9	10	10	9.7	9.7	OXPHOS > Complex I > CI subunits | OXPHOS > OXPHOS subunits
Agxt2					9.4	9.5									Metabolism > Amino acid metabolism > Glyoxylate metabolism
Selenoo				7.5		8.2		6.7	7.2	6.8	8	7.3	6.6	6.8	Metabolism > Detoxification > Selenoproteins
Oxld1									7.2		6.6	6.7			0
Mfn2	7.9	8.7	8.7	8		7.5			7.9		7.3	6.7	7.2	7.5	Mitochondrial dynamics and surveillance > Fusion | Mitochondrial dynamics and surveillance > Organelle contact sites
Chdh				7.6	10.5	10			9.5	10.2	9.7	8.8	9.7	9.5	Metabolism > Amino acid metabolism > Glycine metabolism | Metabolism > Vitamin metabolism > Choline and betaine metabolism | Metabolism > Vitamin metabolism > Folate and 1-C metabolism | Metabolism > Electron carriers > Q-linked reactions, other
Msra	8.2	8.1	8.6	8	9.6	9.4	8.2	6.7	8.4	8.8	8.3	8.7	8.2		Metabolism > Detoxification > ROS and glutathione metabolism | Metabolism > Sulfur metabolism
Nit1	7.6	7.4	7.5	8	8.5	8.9			8.6	8.4	8.4	7.9	8.6	8.2	Metabolism > Detoxification > ROS and glutathione metabolism
Cox4i2	7.3			6.7			7		5		6.5	7.5	6.2		OXPHOS > Complex IV > CIV subunits | OXPHOS > OXPHOS subunits
Lactb	9	8.5	8.1	8	9.2	9.1	7.6	8.8	8.2	8.1	7.9	7.7	8.9	9.6	Protein import, sorting and homeostasis > Protein homeostasis > Proteases | Metabolism > Lipid metabolism > Phospholipid metabolism
Tst	9.3	9.1	9.6	9.4	9.8	10.3	7.8	8.1	9.5	8.5	10.2	8.9	9.5	10	Metabolism > Detoxification > Xenobiotic metabolism | Metabolism > Sulfur metabolism
Coa8											7.2		6.9		OXPHOS > Complex IV > CIV assembly factors | OXPHOS > OXPHOS assembly factors
Prodh2					8	8.7									Metabolism > Amino acid metabolism > Glyoxylate metabolism | Metabolism > Electron carriers > Q-linked reactions, other
Cox7b	8	8.4	7.6	7.2	8.3	7.6	9		7.9	8	7.1	8.4	8		OXPHOS > Complex IV > CIV subunits | OXPHOS > OXPHOS subunits
Glrx2	7.9	7.2	7.8	7.6				7			7.3		8.2	7.6	Metabolism > Metals and cofactors > Fe-S-containing proteins | Metabolism > Vitamin metabolism > Vitamin C metabolism | Metabolism > Detoxification > ROS and glutathione metabolism
Aldh1b1	8.3	8.2	7.6	8	9.4	9.8	8.3	7.7	9.4	11.1	10.5	9	10	9.9	Metabolism > Detoxification > Xenobiotic metabolism
Ndufb3	9.5	9.3	9.6	9.1	9.9	9.4	9.3	8.9	9.3	9.5	9.3	9.2	9	8.9	OXPHOS > Complex I > CI subunits | OXPHOS > OXPHOS subunits
Ehhadh				6.5	11.2	10.6			8.6	7.5	7.5		7.2		Metabolism > Lipid metabolism
Echdc1			7.8	7.3		7.8			9.3		7.5		7.1	8.2	Metabolism > Lipid metabolism
Trmu									6.7		6.9		6.8		Mitochondrial central dogma > mtRNA metabolism > mt-tRNA modifications
Vars2	8.7	8.6	8.7	7	8.8	7.9		8.1	8.4	7.2	9	7.8	8.6	8.3	Mitochondrial central dogma > Translation > mt-tRNA synthetases
Mettl17															Mitochondrial central dogma > mtRNA metabolism > mt-rRNA modifications | Mitochondrial central dogma > Translation > Mitochondrial ribosome assembly
Aass	8.1	8.4	8.2	7.4	10.9	10.4			6.9		6.2	7.6	8.8	8.7	Metabolism > Amino acid metabolism > Lysine metabolism
Aadat					10.4	9.5									Metabolism > Amino acid metabolism > Lysine metabolism
Ndufa11	9.3	9.2	9.5	9.1	9.3	9.1	8.9	9.2	9.1	9.3	9	9	9.3	9.1	OXPHOS > Complex I > CI subunits | OXPHOS > OXPHOS subunits
Gm4984														9.9	Metabolism > Carbohydrate metabolism > Gluconeogenesis | Metabolism > Carbohydrate metabolism > Pyruvate metabolism | Metabolism > Carbohydrate metabolism > TCA-associated | Small molecule transport
Slc25a21				7.1	8.5	8.2								9.1	Metabolism > Amino acid metabolism | Small molecule transport > SLC25A family
Slc25a29													9.4	7.7	Metabolism > Amino acid metabolism > Lysine metabolism | Small molecule transport > SLC25A family
Mthfd2				6.7									8.5	8.1	Metabolism > Vitamin metabolism > Folate and 1-C metabolism
Mmab	8.8	8.7	8.6	8.3	7.7	8.4	7.6	7.7	8.6		7.9	7.9	7.7	7.1	Metabolism > Vitamin metabolism > Vitamin B12 metabolism
Hsd17b4					10	10.2			9.2		7.4	7.6		8.9	Metabolism > Lipid metabolism
Nnt	9.6			8				10.1	9.8				9.7		Metabolism > Metals and cofactors > NAD biosynthesis and metabolism
Tmem11	9.2	8.9	9.2	8.6	8.6	8.5	8.1	8.6	8.7	7.7	9	8.5	8.8	8.4	Mitochondrial dynamics and surveillance
Mrm3															Mitochondrial central dogma > mtRNA metabolism > mt-rRNA modifications | Mitochondrial central dogma > Translation > Mitochondrial ribosome assembly
Rida	8.1	8	8.9	8.6	10.5	9.7	7.1		8.7	7.9	8.2	8.3	8.1	7.5	0
Cox6a2							9.5	8.9							OXPHOS > Complex IV > CIV subunits | OXPHOS > OXPHOS subunits
Sco2	8.5	8.3	8.5	8.3	8	8.1	7.4	6.7	7.7	7.5	8.5	8	8.3	7.7	OXPHOS > Complex IV > CIV assembly factors | Metabolism > Metals and cofactors > Copper metabolism | OXPHOS > OXPHOS assembly factors
Cox18															OXPHOS > Complex IV > CIV assembly factors | OXPHOS > OXPHOS assembly factors
Gcsh				8.3		8.9			8.6	8.1	7.9		8.7	8.7	Metabolism > Lipid metabolism > Lipoate insertion | Metabolism > Amino acid metabolism > Glycine metabolism | Metabolism > Amino acid metabolism > Glycine cleavage system
Dmgdh				6.8	10.5	10.8				7.4		7.4	7.4		Metabolism > Amino acid metabolism > Glycine metabolism | Metabolism > Vitamin metabolism > Choline and betaine metabolism | Metabolism > Vitamin metabolism > Folate and 1-C metabolism
Rdh13	7.1	7	7.5	7.4					8.5		7.3	7.2	8.6	8	Metabolism > Vitamin metabolism > Vitamin A metabolism
Lyrm2							6.7		7.5		7.2		7.1		OXPHOS > Complex I > CI assembly factors | OXPHOS > OXPHOS assembly factors
Prdx5	10.5	10.3	10.7	10.4	10.8	10	9.9	9.4	10.1	10	10	10.2	9.7	10	Metabolism > Detoxification > ROS and glutathione metabolism
Maip1	8.8	8.6	8.5	8.3	8.5	8.7	8.3	7.8	8.6	8.1	8.7	8	8.6	8.7	Protein import, sorting and homeostasis > Protein homeostasis > Chaperones
Gstz1	9.2	9	9.3	9.2	9.4	9.3	8.7	8.1	8.9	8.2	8.8	8.4	8.8	8.2	Metabolism > Detoxification > Xenobiotic metabolism
Twnk															Mitochondrial central dogma > mtDNA maintainance > mtDNA replication | Mitochondrial central dogma > mtDNA maintainance > mtDNA nucleoid
Tefm						7.6	7.4	6.6	7.6		7.9	6.6	8.2	7.8	Mitochondrial central dogma > mtRNA metabolism > Transcription
Coa3	8.9	8.7	9	8.8	9.3	8.7	8.2	7.6	8.6	8.7	9.3	8.9	8.9	8.4	Mitochondrial central dogma > Translation > Translation factors | OXPHOS > Complex IV > CIV assembly factors | OXPHOS > OXPHOS assembly factors
Mcur1	7.7	7.8	8	7.9	8.8		8.2	6.9	8.8	8.4	8.4	8.1	7.7		0
Pck2	8.8	8.4	8.8	8.7					9.1	8.8	9.7	8.9	9.2	9.2	Metabolism > Carbohydrate metabolism > Gluconeogenesis | Metabolism > Carbohydrate metabolism > TCA-associated
Hmgcl	8.6	8.3	8.3	8.5	9.8	9.9	8.6	7.2	9.1	9.3	9.6	8.7	9.5	9.2	Metabolism > Carbohydrate metabolism > Ketone metabolism | Metabolism > Amino acid metabolism > Branched-chain amino acid metabolism
Abhd10	8.9	8.7	9.2	9		7.1			8	7.7	7.6	7.9	8.2	9.4	Metabolism > Detoxification > Xenobiotic metabolism
BC003965			7.4	7.7					7.1		8		8	7.3	0
Acot2	8.1	7.5	8.1	8.6	9.5	9.1	9.9	8.9	9.5	8.9	8.8	8.9	9.5	8.4	Metabolism > Lipid metabolism
Alas2															Metabolism > Metals and cofactors > Heme synthesis and processing
Acsm3					10.3	9.2			9.1	5.9	9.7	6.6			Metabolism > Lipid metabolism > Fatty acid oxidation
Romo1	7.9	7.7	7.5	7		7.3		6.2	7.8	7.7		7.6	7.3	7.1	Protein import, sorting and homeostasis > Protein import and sorting > TIM23 presequence pathway | Small molecule transport
Mrpl39	8.2	8.1	8.3		8.4	7.8	7.8	8	8.6	8.5	8.9	7.7	9	8.5	Mitochondrial central dogma > Translation > Mitochondrial ribosome
Rhot2	8.5	8.3	8.5	8.4	8.6	7.8		7.5	8.3	7.1	8.7	7.9	8.4	8.6	Signaling > Calcium homeostasis > EF hand proteins | Mitochondrial dynamics and surveillance > Trafficking
Higd1a	8.8	8.5	8.6	8.6	8.8	8.3	8.3	8.2	8.4	8.7	9.7	8.6	8.7	8.2	OXPHOS > Complex IV > CIV assembly factors | OXPHOS > OXPHOS assembly factors | OXPHOS > Respirasome assembly
Tbrg4	8.2	8	8.3	8.5	8.1	7.9	8.4	8.7	8.8	8.9	9.3	8.7	9.1	8.9	Mitochondrial central dogma > mtRNA metabolism > Polycistronic mtRNA processing | Mitochondrial central dogma > mtRNA metabolism > mtRNA stability and decay
Apoo	9.8	9.6	9.8	9.4	9.8	9.1	9.5	9.3	9.3	9.1	9.5	9.4	9	9.2	Mitochondrial dynamics and surveillance > Cristae formation > MICOS complex
Pdp1	7.4	7		7.5				9	7.7	7.1	7	6.7	6.8	8.2	Metabolism > Carbohydrate metabolism > Pyruvate metabolism
Dnajc15	6.9			7.3		5.7			7.6	7.6	4.7		7.5	8.9	Protein import, sorting and homeostasis > Protein import and sorting > Import motor
Bcat2	7.9	7.3	8.1		9.8		9.7	9.5	10.3	8.8	9.3	10	9.7	10.3	Metabolism > Amino acid metabolism > Branched-chain amino acid metabolism
Abcd3					9.8	9.8			8.2				7	8.4	Small molecule transport > ABC transporters
Cps1		8.5	8.8	9.7		12	8	7	9.2	11	9.5	9.7	9.3		Metabolism > Amino acid metabolism > Urea cycle
Atp5mpl	9.3	9	9.3	8.8	9.2	9.2	8.9		8.6	9.4	8.5	9.4	9.1		OXPHOS > Complex V > CV subunits | OXPHOS > OXPHOS subunits
Oat	8.9	8.3	8.6	8.9	9.2	10.4	8.9	8.8	9.4	10.9	9.7	9.5	10	9.5	Metabolism > Amino acid metabolism > Proline metabolism
Hao2					9.8						6.3			6.8	Metabolism > Lipid metabolism
Tha1					8.9		7.7	7.9	8.2	7.8	8.5	8.1		8.2	0
Hadhb	9.2	8.6	9.2	9.5	9.9	10.2	10.7	9.9	10.3	10.5	10.1	10.2	10.1	10	Metabolism > Carbohydrate metabolism > Ketone metabolism | Metabolism > Lipid metabolism > Fatty acid oxidation | Metabolism > Amino acid metabolism > Lysine metabolism
Rdh14	8.3	7.7	8	7.4						7.1	7.8	6.9	7.7	8	Metabolism > Vitamin metabolism > Vitamin A metabolism
Fastkd1						6.2					7				Mitochondrial central dogma > mtRNA metabolism > mtRNA granules | Mitochondrial central dogma > mtRNA metabolism > Polycistronic mtRNA processing | Mitochondrial central dogma > mtRNA metabolism > mtRNA stability and decay
Car5b		7		7.6	8.1				10.1			8.2	7.5	9	Metabolism > Amino acid metabolism > Urea cycle
Grpel2													7.5		Protein import, sorting and homeostasis > Protein import and sorting > Import motor | Metabolism > Metals and cofactors > Fe-S cluster biosynthesis
Mrps17	8.3	8.3	8.3	8	8.4	8.4	7.5	7.6	8.1	8.5	8.6	7.7	8.7	8.6	Mitochondrial central dogma > Translation > Mitochondrial ribosome
Lipt1									7.8				7		Metabolism > Lipid metabolism > Lipoate insertion
Slc25a44													6.6		Metabolism > Amino acid metabolism > Branched-chain amino acid metabolism | Small molecule transport > SLC25A family
Dut	7.4			7		6.5	8		7.5		8.2	7.3	8.4		Metabolism > Nucleotide metabolism > Nucleotide synthesis and processing
Immp2l		7.3	7.1			7.6		6.6	7.6		7.3			8.4	Protein import, sorting and homeostasis > Protein import and sorting > Preprotein cleavage | Protein import, sorting and homeostasis > Protein homeostasis > Proteases
Cox19						6							6.8		OXPHOS > Complex IV > CIV assembly factors | Metabolism > Metals and cofactors > Copper metabolism | OXPHOS > OXPHOS assembly factors
Aldh1l2			7.7	6.5		7.7		7.6		7.1	8	9.3	8.9		Metabolism > Vitamin metabolism > Folate and 1-C metabolism
Chchd2															Mitochondrial dynamics and surveillance > Apoptosis
Pisd	7.4	7.8	7.9	7.4	7.8	7.4			7.5	7.6	7.8	7.2	8.1	7.9	Metabolism > Lipid metabolism > Phospholipid metabolism
Crot					10.1	9.7									Metabolism > Lipid metabolism > Fatty acid oxidation
Noa1									7.3		7.7				Mitochondrial central dogma > mtRNA metabolism > mtRNA granules | Mitochondrial central dogma > Translation > Mitochondrial ribosome assembly
Ndufaf8									6.4			6.5			OXPHOS > Complex I > CI assembly factors | OXPHOS > OXPHOS assembly factors
Acaa1b					9.6	10.2			8.4	6.8	6.8	6.9	6.7	8.2	Metabolism > Lipid metabolism
Mtrf1l														6.4	Mitochondrial central dogma > Translation > Translation factors
Atp23		7.3													Protein import, sorting and homeostasis > Protein homeostasis > Proteases
Yme1l1	7.5	7.4	7.2	8.1	8.4			7.3	7.9	7.8	8.2	7.5	8.6	8.1	Protein import, sorting and homeostasis > Protein homeostasis > Proteases
Hdhd5		7			8.2	8.2		7.7	8		8.1	7.6	8.1	9.5	0
Aldh7a1	8.3	8	8.6	8.3	10	10			8.9	8.7	7	8.6	9.6	9.4	Metabolism > Amino acid metabolism > Lysine metabolism | Metabolism > Amino acid metabolism > Glycine metabolism | Metabolism > Vitamin metabolism > Choline and betaine metabolism | Metabolism > Vitamin metabolism > Folate and 1-C metabolism | Metabolism > Detoxification > ROS and glutathione metabolism
Chchd7	6.8									8.3			7.4	7.2	Metabolism > Metals and cofactors > Copper metabolism
Pdpr	8.9	9	9.2	8.6			8	9.7	8.4		8.8	8.3	7.8	9.4	Metabolism > Carbohydrate metabolism > Pyruvate metabolism
Nln	8.2	8.1	7.7	8.2	8.2	7.6		6.8	9	8.3	8.7	7.7	8.4	8.9	Protein import, sorting and homeostasis > Protein homeostasis > Proteases
Ndufaf2	9.2	8.8	9.3	9.2	8.9	8.8	8.6	7.8	8.9	8.2	9.2	8.3	8.8	9.3	OXPHOS > Complex I > CI assembly factors | OXPHOS > OXPHOS assembly factors
Fastkd2								7.3	7.4	7.8	7		7.7	8.2	Mitochondrial central dogma > mtRNA metabolism > mtRNA granules | Mitochondrial central dogma > mtRNA metabolism > Polycistronic mtRNA processing | Mitochondrial central dogma > mtRNA metabolism > mtRNA stability and decay | Mitochondrial central dogma > Translation > Mitochondrial ribosome assembly
Dcakd	8.1	8.1	8.1	8	7.7	7.9	8.9	7.4	8	7.2	8.4	7	9.3	8.3	0
Sdr39u1	8.7	8.2	8.7	9.1	9.3		8.9	7.9	8.9	8.6	8.7	8.4	8.8	9.3	0
Gars	7.4	7.8	8.1	8.3		8.5		7.1	7	7.3	8.1	6.9	8.5	7.5	Mitochondrial central dogma > Translation > mt-tRNA synthetases
Uqcr11	8.7	8.7	8.9	8.2	8.8	8.4	8.3		8.6	9.1		8.8	7.9	8.8	OXPHOS > Complex III > CIII subunits | OXPHOS > OXPHOS subunits
Ears2									7.7		7.3		8.1		Mitochondrial central dogma > Translation > mt-tRNA synthetases
Cox6b2														9.7	OXPHOS > Complex IV > CIV subunits | OXPHOS > OXPHOS subunits
Timm10b	8.2	8	8.1	7.9	7.9	6.8	6		7.6		7.7	6.8	7.4	7.9	Protein import, sorting and homeostasis > Protein homeostasis > Chaperones | Protein import, sorting and homeostasis > Protein import and sorting
Atpaf1	7.4		7.3	8.3					7.6	7.1	7.5		7.9	7.9	OXPHOS > Complex V > CV assembly factors | OXPHOS > OXPHOS assembly factors
Sfxn3	10	9.8	9.7	9.9	9.2	8.9		7.8	9.5	9	9.4	9.8	10	9.9	Metabolism > Amino acid metabolism > Serine metabolism | Metabolism > Vitamin metabolism > Folate and 1-C metabolism | Small molecule transport > Sideroflexins
Abcd2									8.9						Small molecule transport > ABC transporters
Sqor				7.6	9.6	9	8.1	8.4	9.2	10.1	10.4	9.3	10	9	Metabolism > Electron carriers > Q-linked reactions, other | Metabolism > Sulfur metabolism
Sirt5	7.6		7.8	7.7		7.4	8		7.6		7.9	7.2			Metabolism > Metals and cofactors > NAD biosynthesis and metabolism
Nudt13		6.7	7.5				8.1	7.5	8.6	7.2	7.7	7.1	7.6		Metabolism > Metals and cofactors > NAD biosynthesis and metabolism
Acad11				5	10.1	10			8.7						Metabolism > Lipid metabolism > Fatty acid oxidation
Ppox	7.4			7		7.5			7.9	7.9	7.6	7.4	8.3	7.6	Metabolism > Metals and cofactors > Heme synthesis and processing
D2hgdh									7.4		7.1				Metabolism > Carbohydrate metabolism > TCA-associated
Diablo	8	8	8.4	7.7		7.6	7.3	7.5	8	7.8	8.2	7.8	8.7	10.2	Mitochondrial dynamics and surveillance > Apoptosis
Slc25a45						8.2			6.5	9.4		7.1	6.9	9.3	Small molecule transport > SLC25A family
Ttc19	7.8	7.2		6.9					6.6		7.2	6.9		7.7	OXPHOS > Complex III > CIII assembly factors | OXPHOS > OXPHOS assembly factors
Agxt						9.7									Metabolism > Amino acid metabolism > Serine metabolism | Metabolism > Amino acid metabolism > Glyoxylate metabolism
Dglucy	6.5	7.1	8.2	8.5	9.8	9	8.7	8.5	9.2	9.2	8.9	8.8	7.5	7.4	Metabolism > Amino acid metabolism
Mtfmt															Mitochondrial central dogma > Translation > fMet processing | Metabolism > Vitamin metabolism > Folate and 1-C metabolism
mt-Co1	9.4	9.3	9.5	8.4	9	8.8	8.9	9.6	8.8	9.3	9.1	9.1	8.9	9	OXPHOS > Complex IV > CIV subunits | Metabolism > Metals and cofactors > Heme-containing proteins | OXPHOS > OXPHOS subunits
Endog	8.6	8.2	8.7	8.6	8	9.1	8.1	7.5	7.9	8.7	8.5	8.1	8.8	7.6	Mitochondrial central dogma > mtDNA maintainance > mtDNA stability and decay | Mitochondrial central dogma > mtRNA metabolism > mtRNA stability and decay | Mitochondrial dynamics and surveillance > Apoptosis
Fam162a	9.4	9.1	9.4	9.2	8.8	9.2	9.1	8.5	8.9	9.1	9.8	9.2	9.7	9.4	0
Atp5j2	10.1	10.2	10.4	9.7	10.6	10	10.1	9.4	9.9	10.1	10.1	10.1	9.9	9.3	OXPHOS > Complex V > CV subunits | OXPHOS > OXPHOS subunits
Gls2	8.8	8.2	8.5	8.2		9.5		7.1		7.2	7.4				Metabolism > Amino acid metabolism > Glutamate metabolism
Timmdc1	8.1	8.1	8.4	7.9		7.8	8	6.7	7.6	7.4	8	7.6	8	6.9	OXPHOS > Complex I > CI assembly factors | OXPHOS > OXPHOS assembly factors
Mrps33	8.1	8.1	8.2	7.6	8.2	8.2		7	7.9	8.3	8.4	7.7	8.2	8.1	Mitochondrial central dogma > Translation > Mitochondrial ribosome
Tfam	9.4	8.9	9.4	9.2	9.3	9.2	8.9	8	8.9	8.7	9.3	8.5	9.1	8.7	Mitochondrial central dogma > mtDNA maintainance > mtDNA replication | Mitochondrial central dogma > mtDNA maintainance > mtDNA nucleoid | Mitochondrial central dogma > mtRNA metabolism > Transcription
Ecsit			7.5	7.8	8.2			7.8	7.9	8	8	8	8.1	7.7	OXPHOS > Complex I > CI assembly factors | OXPHOS > OXPHOS assembly factors
Mrs2	8.2	8	8.6	8.1				7.6		7.8	7.9	7.8	7.7	7.3	Small molecule transport | Signaling
Abcb6	6.7		7.8			7.7					7.5	6.8	8	8.8	Metabolism > Metals and cofactors > Heme synthesis and processing | Small molecule transport > ABC transporters
Mtfr1l	7.6	8.2	8.6	6.8									7.3	7.9	0
Lap3	8	7.4	8.1	7.7	9.1	8.9	8.2	8.2	9.2	9.2	8.4	8.4	9.4	9	Protein import, sorting and homeostasis > Protein homeostasis > Proteases
Acsf2	9.3	9.1	9.6	9.9	8.5	10.5	8.3		9.7	9.5	10.7	9.6	9.8	9.9	Metabolism > Lipid metabolism > Fatty acid oxidation
Gpt2	6.8		7.4			9.2		8.3	9.3			9	8.4	9.3	Metabolism > Amino acid metabolism > Glutamate metabolism
Grhpr	7.6	7.3	8.8	7.5	9.4	8.7	7.8	8.2	9		8.1	8.3	8.9	8.7	Metabolism > Amino acid metabolism > Glyoxylate metabolism
Stom									6.9				9.1	8	0
Glod4	8.5	7.9	8.3	8.3	8.6	8.3	8.4		8.9	8.4	8.9	8.6	8.9	8.3	0
Tomm6	8.1	7.5	7.6	7.7		7.5	8		8.1	8	8.3	7.6	8.6	7.8	Protein import, sorting and homeostasis > Protein import and sorting > TOM
Mrps36	9.1	8.9	9.3	8.9	9.5	9	8.8	8.8	9.3	8.6	9.2	8.8	9.3	9	Mitochondrial central dogma > Translation > Mitochondrial ribosome | Metabolism > Carbohydrate metabolism > TCA cycle
Tmem65	9.5	9.3	9.7	9.1	8.3		8.5	8	8.6	8.2	8.3	7.4	8.5	8.3	0
Tomm70a	10	9.7	9.9	9.7	8.7	8.8		8.3	9.1		9.4	8.8	9.3	9.6	Protein import, sorting and homeostasis > Protein import and sorting > TOM
Fhit	8.1	8.1	8.2	8	8.7	8.2			8.5	7.2	8.7	7.2	7.6	7.9	Metabolism > Nucleotide metabolism > Nucleotide synthesis and processing
Osgepl1															Mitochondrial central dogma > mtRNA metabolism > mt-tRNA modifications
Crls1															Metabolism > Lipid metabolism > Cardiolipin synthesis
Mocs1	7.3					8.9			8.5	8.5	8.1	7.4	8.4		Metabolism > Metals and cofactors > Molybdenum cofactor synthesis and proteins
Aldh1l1	6.4					8.6				7.7	7.3	8.4	8.1	7.2	Metabolism > Vitamin metabolism > Folate and 1-C metabolism
Rfk			6.7	7.1	7.8				6.8	8.2	8.4				Metabolism > Vitamin metabolism > Vitamin B2 metabolism
Dhrs1	8.4	7.8	8.3	8.7	8.6	8.5			8.1	8.9	7.9	7.3	8.5	8.6	Metabolism > Lipid metabolism > Cholesterol, bile acid, steroid synthesis
Polg	7.3	7.9		7.3		6.2			7.8		7.6		7.3	8.1	Mitochondrial central dogma > mtDNA maintainance > mtDNA replication | Mitochondrial central dogma > mtDNA maintainance > mtDNA nucleoid | Mitochondrial central dogma > mtDNA maintainance > mtDNA repair
Prelid3a	8.5	8		7.7											Metabolism > Lipid metabolism > Cardiolipin synthesis | Metabolism > Lipid metabolism > Phospholipid metabolism
Timm8a2	8.2	8.3	8.7	8.4	8.4	8.8	7	7.1	8.4	8.7	8.4	8.3	8.3	8.6	Protein import, sorting and homeostasis > Protein homeostasis > Chaperones | Protein import, sorting and homeostasis > Protein import and sorting
Slc25a14	8	7.9	7.7										6.8	7.7	Metabolism > Sulfur metabolism | Small molecule transport > SLC25A family
Rhot1	9.2	8.9	9	8.9	8.9	8.1	8.7	7.7	8.8	7.8	8.7	8.5	8.7	8.9	Signaling > Calcium homeostasis > EF hand proteins | Mitochondrial dynamics and surveillance > Trafficking
Gpx1	8.6	8.4	7.9	8.4	10	10.1			9.3	8.8	8.9	8.9	8.9	8.2	Metabolism > Detoxification > ROS and glutathione metabolism | Metabolism > Detoxification > Selenoproteins
Slc25a46	8.1			7.9					7.4				7.9		Small molecule transport > SLC25A family | Mitochondrial dynamics and surveillance > Fission | Mitochondrial dynamics and surveillance > Intramitochondrial membrane interactions
mt-Nd5	9.6	9.8	10	9	9.8	9.1	9.4	9.9	9.2	9.5	9.3	9.6	9.2	9	OXPHOS > Complex I > CI subunits | OXPHOS > OXPHOS subunits
mt-Nd4	9.9	9.9	10	9.2	10	9.5	9.3	10.1	9.3	9.6	9.6	9.8	9.4	9.3	OXPHOS > Complex I > CI subunits | OXPHOS > OXPHOS subunits
mt-Nd2	8.9	8.8	9	8		8.5	8	9.4	8.6	8.7	8.9	8.9	8.2	7.9	OXPHOS > Complex I > CI subunits | OXPHOS > OXPHOS subunits
Prelid1															Metabolism > Lipid metabolism > Cardiolipin synthesis | Metabolism > Lipid metabolism > Phospholipid metabolism
Tstd3	7.9	7.9	8	7.9	8.1	8.1			7.6	8.2	8	6.9	7.9	7.3	0
Slc25a32									7.2				7.4		Metabolism > Vitamin metabolism > Vitamin B2 metabolism | Metabolism > Vitamin metabolism > Folate and 1-C metabolism | Small molecule transport > SLC25A family
Mcu	9.1	8.9	8.6	8.9		7.6		7.5	8.4	9.8	9.6	8.7	9.3		Signaling > Calcium homeostasis > Calcium cycle | Small molecule transport > Calcium uniporter
Nipsnap1	10.1	9.8	10	9.6	9.6	10.3	9	7.3	8.9	8.8	9.3	8.2	9.2	8.6	Mitochondrial dynamics and surveillance > Mitophagy | Mitochondrial dynamics and surveillance > Autophagy
Pus1															Mitochondrial central dogma > mtRNA metabolism > mtRNA granules | Mitochondrial central dogma > mtRNA metabolism > mt-tRNA modifications
Pdp2									8.1						Metabolism > Carbohydrate metabolism > Pyruvate metabolism
Lypla1	8.6	8.4	8.9	8.8	9.6	9.1	8.5	7.7	8.5	8.7	8.8	8.6	8.6	8.2	Metabolism > Lipid metabolism | Signaling
Mthfd2l				7									7.9		Metabolism > Vitamin metabolism > Folate and 1-C metabolism
Mtrf1									7.4						Mitochondrial central dogma > Translation > Translation factors
Coq8b									8	7.5	7.5		8.1		Metabolism > Metals and cofactors > Coenzyme Q metabolism
Hemk1															Mitochondrial central dogma > Translation > Translation factors
Akr7a5	8.2	8.1	8.6	8.1	10	9.3	8.6	8	8.8	8.7	9	8.1	8.8	9	Metabolism > Amino acid metabolism > GABA metabolism | Metabolism > Detoxification > Xenobiotic metabolism
Cyp27a1					8.7	10		8.3	8.8	9.1			8.9	8.3	Metabolism > Lipid metabolism > Cholesterol, bile acid, steroid synthesis | Metabolism > Metals and cofactors > Heme-containing proteins
Oxct2a														10.4	Metabolism > Carbohydrate metabolism > Ketone metabolism
Mrpl52	7			7.4		7.8	6.8		7.6	8	8.4	7.4	8	7.2	Mitochondrial central dogma > Translation > Mitochondrial ribosome
Fis1	9.1	8.8	9.1	9.1	9.1	8.5	8.3	8.5	8.2	7.8	8.8	8.4	8.7	8.8	Mitochondrial dynamics and surveillance > Fission
Amt	7.4		7.2	7	8.8	8.7					7.8	7.5	8.9		Metabolism > Amino acid metabolism > Glycine metabolism | Metabolism > Amino acid metabolism > Glycine cleavage system | Metabolism > Vitamin metabolism > Folate and 1-C metabolism
Exog	8.7	8.4	8.4	8.7					7.4		7.5		8.1		Mitochondrial central dogma > mtDNA maintainance > mtDNA replication | Mitochondrial central dogma > mtDNA maintainance > mtDNA repair | Mitochondrial central dogma > mtDNA maintainance > mtDNA stability and decay
Mpst	8.9	8.6	8.5	8.8	9.2	9.5		8.3	9.3	9	10	8.3	9.1	9.2	Metabolism > Detoxification > Xenobiotic metabolism | Metabolism > Sulfur metabolism
Pnpo			8			8									Metabolism > Vitamin metabolism > Vitamin B6 metabolism
Mpv17l2											7.2		7.1		Mitochondrial central dogma > Translation > Mitochondrial ribosome assembly
Fundc2	8.5	8.5	8.7	8.5	9.1		8.4	8.9	8.8		8.3	7.7	8.5	8.2	Mitochondrial dynamics and surveillance > Organelle contact sites | Signaling
Mrpl18	8.3	8	8.3	7.6	8.1	8.1	7.6	7.3	8.2	7.9	8.7	7.6	8.2	8.1	Mitochondrial central dogma > Translation > Mitochondrial ribosome
Atp5g2															OXPHOS > Complex V > CV subunits | OXPHOS > OXPHOS subunits
Mettl5															Mitochondrial central dogma > mtRNA metabolism > mt-rRNA modifications
Slc25a38															Metabolism > Amino acid metabolism > Glycine metabolism | Metabolism > Metals and cofactors > Heme synthesis and processing | Metabolism > Vitamin metabolism > Folate and 1-C metabolism | Small molecule transport > SLC25A family
Slc25a36			7.6	7.7									7.5	8.2	Metabolism > Nucleotide metabolism > Nucleotide import | Small molecule transport > SLC25A family
Trmt2b															Mitochondrial central dogma > mtRNA metabolism > mt-tRNA modifications | Mitochondrial central dogma > mtRNA metabolism > mt-rRNA modifications
Abat	10.1	9.9	10.3	10.3	10.2	9.8	7.1		9.4	9.8	9.5	8.1	9.9	10.1	Metabolism > Amino acid metabolism > GABA metabolism | Metabolism > Metals and cofactors > Fe-S-containing proteins
Aldh5a1	9.7	9	9.7	9.7	9.7	9.4	8.8	8	9.3	9.3	8.7	8.7	9	8.4	Metabolism > Amino acid metabolism > GABA metabolism
Got2	10.7	10.3	10.5	10.6	10.6	10.8	10.9	10.4	9.9	10.4	10	10.6	10.6	9.7	Metabolism > Carbohydrate metabolism > Malate-aspartate shuttle | Metabolism > Amino acid metabolism > Glutamate metabolism | Metabolism > Amino acid metabolism > Glyoxylate metabolism | Metabolism > Amino acid metabolism > Kynurenine metabolism | Metabolism > Sulfur metabolism
Ckmt1	10.5	10.1	10.4	10.6	8.9		10.1	9.6	8.9	11.1	10.8	10.6	9.4		Metabolism > Nucleotide metabolism > Creatine metabolism
Gtpbp3											7.4				Mitochondrial central dogma > mtRNA metabolism > mt-tRNA modifications | Metabolism > Vitamin metabolism > Folate and 1-C metabolism
Sirt3	7.8	7.5	7.7	8.1	8	8.4	7.9		7.1	6.9	7.4	7.1	7	6.7	Metabolism > Metals and cofactors > NAD biosynthesis and metabolism | Signaling
C330018D20Rik	7.2	7.3		7.2		7.2	7	7.1	7.5				7.2	7.4	0
Parl	7.2	7.1	6.5	7.1	7.4	8	6.3		7.6	8.2	8.4	7.9	7.9	7.9	Protein import, sorting and homeostasis > Protein homeostasis > Proteases | Mitochondrial dynamics and surveillance > Mitophagy | Mitochondrial dynamics and surveillance > Autophagy
Bloc1s1													7.5	7.7	Signaling
Cox8c														6.8	OXPHOS > Complex IV > CIV subunits | OXPHOS > OXPHOS subunits
Acly	8.3	8.3	9.3	8	8.4	8.1			8.5		7.5	7.3	7.4	8.1	Metabolism > Carbohydrate metabolism > TCA-associated
Sfxn5	9.7	9.5	10	9.5	8.7	8.5			8.6		8				Metabolism > Carbohydrate metabolism > TCA-associated | Small molecule transport > Sideroflexins
Slc25a40	7.6	7.8	8.4	7.4					7.2		7.6	7.2	7.6	8.3	Small molecule transport > SLC25A family
Slc25a27	8.6	8	7.5	8											Small molecule transport > SLC25A family
Slc25a23	8.5		7.4	6.6		7.5			8.1	6.8	8.4	6.5	8.3		Metabolism > Nucleotide metabolism > Nucleotide import | Signaling > Calcium homeostasis > EF hand proteins | Small molecule transport > SLC25A family
Ucp3				7.6			7.8	7.7	8.2						Small molecule transport > SLC25A family
Htra2	8.3	8.4	9	8	8.8	8.3		8.2	8.9	8.3	8.4	7.5	9.1	8.8	Protein import, sorting and homeostasis > Protein homeostasis > Proteases | Mitochondrial dynamics and surveillance > Apoptosis
Nadk2	8.6	7.9	8.6	8.8	9	9.3		7.3	7.9	8.9	8.1	7.8	8.3	8.8	Metabolism > Metals and cofactors > NAD biosynthesis and metabolism
mt-Cytb	9	9	9.3	8.6	9.5	9	9.5	9	8.9	9.2	8.9	9	8.7	8.4	OXPHOS > Complex III > CIII subunits | Metabolism > Metals and cofactors > Heme-containing proteins | Metabolism > Electron carriers > Cytochromes | OXPHOS > OXPHOS subunits
Chchd5									7.7				8.4	8.4	0
Mrps31	7.8	7.1	7.2	8.1	8.4	8	7.8	7.6	8.2	7.5	8.8	8.3	8.3	7.9	Mitochondrial central dogma > Translation > Mitochondrial ribosome
Ndufa1	9.2	8.7	9.1	8.2	8.9	8.6	8.7	7.8	8.4	8.5	8.2	8.5	8.4	8.3	OXPHOS > Complex I > CI subunits | OXPHOS > OXPHOS subunits
Hoga1					10	9.7			7.2		7.7		8	8.4	Metabolism > Amino acid metabolism > Glyoxylate metabolism
Aldh3a2				7.3	8.9	9.5				9.2	7.9	7.3	9	7.4	Metabolism > Detoxification > ROS and glutathione metabolism
Pam16	8.7	8.6	8.7	8.6	8.8	8.6	7.8	7.9	8.6	8.2	8.5	7.9	8.9	9.2	Protein import, sorting and homeostasis > Protein import and sorting > Import motor
Tomm5	8.7	8.6	8	7.3	8.5	8.4		7	8.4	8.2	6.6	8.2	8.5	9	Protein import, sorting and homeostasis > Protein import and sorting > TOM
Ndufb4	9.9	9.8	10.1	9.9	10.3	9.7	9.8	9.3	9.6	9.8	9.9	9.8	9.7	9.6	OXPHOS > Complex I > CI subunits | OXPHOS > OXPHOS subunits
Fam136a	9	8.8	9	8.4	8.6	8.9	6.3	7.7	8.7	9	8.6	8.2	9.3	8.8	0
Mpv17l	8.3	8.2	7.5	7.2	9.7	7.8									Small molecule transport
Gykl1	8.6	8	8.8	8.5	8.7		7.1			7.1				9.9	0
Cpt1b		6.6	7.4	7.5	9	8.2	10.1	10.2	8.2	8.2	8.4	8.1	7.5	9.3	Metabolism > Lipid metabolism > Fatty acid oxidation | Metabolism > Metals and cofactors > Carnitine synthesis and transport | Metabolism > Metals and cofactors > Carnitine shuttle
Akr1b10	8.3		8.9	9.1	9.1		9.2	8.2	9.4	8.5	8.3	7.8	9.3	8.8	Metabolism > Vitamin metabolism > Vitamin A metabolism | Metabolism > Detoxification > Xenobiotic metabolism
Slc25a2														7.1	Metabolism > Amino acid metabolism > Urea cycle | Small molecule transport > SLC25A family
Slc25a53														7	Small molecule transport > SLC25A family
Opa3	9.3	9.1	9.4	9	9.1	8.9	8.5	7.9	8.8	8.7	9.2	8.5	8.9	7.9	0
Fahd1	9.2	9.1	9.2	8.9	9.8	9.4	8.8	8	8	9.4	9	8.4	8.4	8.4	Metabolism > Carbohydrate metabolism > TCA-associated
Pxmp4					8.5	8.3			7.3						0
Nif3l1	8.1	8	8.5	7.7				7.2	8.1		7.5		8.4	7.9	0
Grsf1									7.6	7.3	7.8	7.5	8.3	7.7	Mitochondrial central dogma > mtRNA metabolism > mtRNA granules | Mitochondrial central dogma > mtRNA metabolism > Polycistronic mtRNA processing | Mitochondrial central dogma > mtRNA metabolism > mtRNA stability and decay | Mitochondrial central dogma > Translation > Mitochondrial ribosome assembly
Macrod1	9.1	8.9	9.3	8.8		8.6	9.3	8.4	8.8	7.9	8.2	8.5	8	8.3	Signaling
Cisd3	8.5	8	8.7	8.4	9.1	8.9	8.5	7.9	8.9	9.2	9.4	7.9	8.9	8.1	Metabolism > Metals and cofactors > Fe-S cluster biosynthesis | Metabolism > Metals and cofactors > Fe-S-containing proteins
Nmnat3	8.2	8.1	8	7.4	7.5	7.5	8.3	7.7	7.8	7.2	7.5		7.7	8.3	Metabolism > Metals and cofactors > NAD biosynthesis and metabolism
Nudt8	7.4	7.5	7.6	7.2	8.7	8.2	8.5	7.3	8.4		8	7.7	7.9	7.5	Metabolism > Metals and cofactors > Coenzyme A metabolism
Cat				7.5	10.6	10.9	6.8		9.8	7.9	6.7	6.6	7.8	8.6	Metabolism > Detoxification > ROS and glutathione metabolism
Dnajc19	8.5	8.2	8.5	8.2	8.8	8.6	7.5	7.6	8.7	8.6	8.6	8	8.7	8.6	Protein import, sorting and homeostasis > Protein import and sorting > Import motor
Elac2		7.6						6.8	7.6		8.3	5.3			Mitochondrial central dogma > mtRNA metabolism > Polycistronic mtRNA processing
Sugct					9.1	8.4								7.4	Metabolism > Amino acid metabolism
Hint3			8				7.1	6.8							0
Kars	8.2	7	7.2	7.5				7.2	7.4		7.9	6.6	7.4	7.8	Mitochondrial central dogma > Translation > mt-tRNA synthetases
Dnajc28												6.9			0
Cyb5b	9.8	9.6	9.8	9.5	10.3	10	8.6	8.8	10	10.1	10.1	9.6	9.6	9.8	Metabolism > Metals and cofactors > Heme-containing proteins | Metabolism > Detoxification > Xenobiotic metabolism | Metabolism > Detoxification > Amidoxime reducing complex | Metabolism > Electron carriers > Cytochromes
Nudt2	8.3	8	8.6	8	7.8	7.4	7.9	6.9	7.8	6.9	7.7	7.3	7.9	8	Metabolism > Nucleotide metabolism > Nucleotide synthesis and processing
Phyh					7.7	9.2				6.1					Metabolism > Lipid metabolism
Guk1	8.5	8.2	8.2	7.7					7.3		7.4	7.2			Metabolism > Nucleotide metabolism > Nucleotide synthesis and processing
Nudt19					10.5	8.2					7.7		6.9		Metabolism > Metals and cofactors > Coenzyme A metabolism
mt-Co3	9	9	9.2	8.1	9.4	8.8	9.1	9.1	8.5	9.1	8.9	9.2	8.6	8.9	OXPHOS > Complex IV > CIV subunits | OXPHOS > OXPHOS subunits
Mrpl42						7.5			7.3		7.9			7.6	Mitochondrial central dogma > Translation > Mitochondrial ribosome
Dhrs7b	7.6	7.4	7.3	7.5	7.7	7.5			8.2	8.5	8.2	7	7.8	8.7	0
Nt5m	8.8	8.6	8.8	8.6				6.8	7					7.7	Metabolism > Nucleotide metabolism > Nucleotide synthesis and processing
Mthfsl	7.2				8.4	8.6			8.1	7.6	7.7	7.9	8.2		Metabolism > Vitamin metabolism > Folate and 1-C metabolism
Mthfs	7.2				8.5	8.6			8	7	7.4	7.8	8.1		Metabolism > Vitamin metabolism > Folate and 1-C metabolism
Nme4									7.3		7.8		7.7	7.6	Metabolism > Nucleotide metabolism > Nucleotide synthesis and processing
Oma1								7.2	7		8				Protein import, sorting and homeostasis > Protein homeostasis > Proteases | Mitochondrial dynamics and surveillance > Fusion | Mitochondrial dynamics and surveillance > Fission
Acsl6	9.2	9	9.7	9.6		7.9	8.6	7.9	8.5		6.3	7.3		7.7	Metabolism > Lipid metabolism > Fatty acid oxidation
Rpusd3											7.3				Mitochondrial central dogma > mtRNA metabolism > mtRNA granules | Mitochondrial central dogma > mtRNA metabolism > mt-rRNA modifications
Acss1	8.8	8.4	8.8	8.5	10.1		9.8	8.7	8.2	9	9.8	9.4	9.7	9.5	Metabolism > Lipid metabolism > Fatty acid oxidation
Dguok	8.9	8.7	8.6	8.2		8.3	8.3	7.5	8.8	8	8.5	7.7	9.1	8.7	Metabolism > Nucleotide metabolism > Nucleotide synthesis and processing
Pars2										8.1	7.7	6.9			Mitochondrial central dogma > Translation > mt-tRNA synthetases
Htatip2	8	7.5	7.6			8.3			7.7				8	8.4	0
Qrsl1			7.3				7.2	7.7	6.8		7.5	7	7.6	7.2	Mitochondrial central dogma > Translation > mt-tRNA synthetases
Naxd	8.6	8.1	8.2	8.2	8.3	7.8	8.1	6.9	8.8	7.8	8.9	8.6	9	8.8	Metabolism > Metals and cofactors > NAD biosynthesis and metabolism
Chchd6	9.2	8.6	8.8	9	7.9	6.5	7.2		9.3	7.1	8	7.7	8.7	9	Mitochondrial dynamics and surveillance > Cristae formation > MICOS complex
Pcbd2	7.7	7.3	8	7.4	8.8	8.5			8.3	8.4	8.2	8.2	8.3	7.9	Metabolism > Metals and cofactors > Tetrahydobiopterin synthesis
Agmat						9.7				7.7					Metabolism > Amino acid metabolism
Micu2										8.7	8.5		8.1	8	Signaling > Calcium homeostasis > Calcium cycle | Signaling > Calcium homeostasis > EF hand proteins | Small molecule transport > Calcium uniporter
Akr1b7	6		8.1	8.1	6.8		8.3	7.2	9.5	7.9	7		9.5	8.6	Metabolism > Lipid metabolism > Phospholipid metabolism
Scp2			7.5	7	10.1	10.5	7.3		8.9	8.5			7.9	8.6	Metabolism > Lipid metabolism > Cholesterol, bile acid, steroid synthesis
Rab24	8.3	8.2	8.4	8.1				6.5	7.6			6.8		7.4	Mitochondrial dynamics and surveillance > Fission | Mitochondrial dynamics and surveillance > Autophagy
Mcub													7.9		Signaling > Calcium homeostasis > Calcium cycle | Small molecule transport > Calcium uniporter
Lyplal1	8.5	8.4	8.5	7.7	9.1	8.5			8.8		7.2		8.4	8.3	Metabolism > Lipid metabolism
Spata19														9.5	0
mt-Atp8	10.1	9.8	10	9.1	10.4	9.7	9.7	8.9	9.4	9.8	9	9.7	9.6	9.6	OXPHOS > Complex V > CV subunits | OXPHOS > OXPHOS subunits
Ldhal6b	7.8	7.6	8.7	7.9	7.7	6.8			7.9	8.5	7.4	7	8.3	10.8	Metabolism > Carbohydrate metabolism
Aldh1a7	6.8	7.9		7.6	9.2	9.5			9.3	9.8	9.2	8.6	9.3	8.8	0
Kyat3				7.9	9.3	8.8	8.2		8.4	7.3	7.4	8.9	7.7	8.9	Metabolism > Amino acid metabolism > Kynurenine metabolism | Metabolism > Metals and cofactors > NAD biosynthesis and metabolism
Oxsm						8	7.2		8.2	7.3	8.2		7.8	8.5	Metabolism > Lipid metabolism > Type II fatty acid synthesis
mt-Nd3	8.7	8.4	8.7	8	8.9		8.4	8.2	8.5	8.6	8.2	8.4	8.3		OXPHOS > Complex I > CI subunits | OXPHOS > OXPHOS subunits
Adck1	7.1			7.6	7.6		7.3	7.5	8			7.5	7.8		0
Slc25a33			7.7	7.6									7.6	8	Metabolism > Nucleotide metabolism > Nucleotide import | Small molecule transport > SLC25A family
Mgst1	6.5		7.3	8.3		10.4	7	7.7	9.6	9	8.7	7.2	8.6	9.3	Metabolism > Detoxification > Xenobiotic metabolism | Metabolism > Detoxification > ROS and glutathione metabolism
Ung															Mitochondrial central dogma > mtDNA maintainance > mtDNA repair
Nsun4													7.9		Mitochondrial central dogma > mtRNA metabolism > mt-rRNA modifications | Mitochondrial central dogma > Translation > Mitochondrial ribosome assembly
Tmem205						8.5			7.3						0
Dbi	8.2	8.2	8.7	8	9.5	9.2			9.3	9.2	7.9	7.9	9	8.3	Metabolism > Lipid metabolism
Coasy	7.6	7.5	8.2	8.2	9.6	8.9			8.7	7.8	8.6	8.5	7.8	8.4	Metabolism > Metals and cofactors > Coenzyme A metabolism
Stard7															Metabolism > Lipid metabolism > Phospholipid metabolism | Small molecule transport
Letm2															0
Ptcd1		6.9									7.2		7.2		Mitochondrial central dogma > mtRNA metabolism > mtRNA granules
Mtfp1	9.3	9.2	9.4	8.7	8.9	8.8	9.2	8.6	8.1	8.3	8.4	8.7	7.5	8.4	Mitochondrial dynamics and surveillance > Fission
Coa4													6.9		OXPHOS > Complex IV > CIV assembly factors | OXPHOS > OXPHOS assembly factors
Ephx2					9.7	9.9	8.4	7.1	9.5	8.7		8.1			Metabolism > Detoxification > Xenobiotic metabolism | Metabolism > Lipid metabolism
Nrd1														8.2	Protein import, sorting and homeostasis > Protein homeostasis > Chaperones | Protein import, sorting and homeostasis > Protein import and sorting
Acacb	7.2	7.4	7.6	6.5	7.7	8.3			8.2		7.3	7.5	7.8	7.5	Metabolism > Lipid metabolism > Fatty acid oxidation | Metabolism > Vitamin metabolism > Biotin utilizing proteins
Mavs			7.8					8.5	7.7				6.8	8.2	Signaling > Immune response
Tmem143	7.3	7.4	7.2	7.8	7.7	7.3	8.3	8.1	8.4		7.9	7.7	8		0
Mtpap	7.5	7.7		7.7		7.5		7.4	7.9	7.7	8.4	7.4	8.7	8.2	Mitochondrial central dogma > mtRNA metabolism > mtRNA granules | Mitochondrial central dogma > mtRNA metabolism > mt-rRNA modifications | Mitochondrial central dogma > mtRNA metabolism > mt-mRNA modifications | Mitochondrial central dogma > mtRNA metabolism > mtRNA stability and decay
Sdsl															Metabolism > Amino acid metabolism > Serine metabolism
Cmpk2				7.8						7.2					Metabolism > Nucleotide metabolism > Nucleotide synthesis and processing
Glyctk					9.3	8.6							7.5		Metabolism > Carbohydrate metabolism
Rpusd4													7.4		Mitochondrial central dogma > mtRNA metabolism > mtRNA granules | Mitochondrial central dogma > mtRNA metabolism > mt-tRNA modifications | Mitochondrial central dogma > mtRNA metabolism > mt-rRNA modifications
Smim20	7.7	7.7	7.8	7.4	7.8	7.1	7.9		6.9	7.4			7.6	7.9	OXPHOS > Complex IV > CIV assembly factors | OXPHOS > OXPHOS assembly factors
Mterf4															Mitochondrial central dogma > Translation > Mitochondrial ribosome assembly
Top1mt															Mitochondrial central dogma > mtDNA maintainance > mtDNA replication | Mitochondrial central dogma > mtRNA metabolism > Transcription
Arg2					8.1				6.8	10.6	8.8		8.6		Metabolism > Amino acid metabolism
Ptrh2	8.6	8.4	8.7	8.3	8.8	8.7	8.1	8.2	8.6	7.5	8.9	8.5	9	9	0
Lyrm1			7.2											7.9	0
Aars2	8.3	8.2	8	6.7	8.1	7.5		7.7	7.6	6.6	8.6	7.7	7.3	8.4	Mitochondrial central dogma > Translation > mt-tRNA synthetases
Acsl1	8.6	8.4	8.6	8.6	9.6	10.4	10.2	10.2	10.4	8.3	8.3	9.7	7.5	7.9	Metabolism > Lipid metabolism > Fatty acid oxidation
Dnajc30	7.5	7.6	7.7	6.5			6.8	7	7.3		7.5	6.7			0
Tmlhe					8.2				8.6	9	8.3	8.7	7.9	7.6	Metabolism > Metals and cofactors > Carnitine synthesis and transport
Bax	7.1	6.8	7						7.5		8.5		7.9	7.9	Mitochondrial dynamics and surveillance > Apoptosis
Cryzl2	8	7.8	9	8.8	10.2	8.9			8.9		8.1	7.4	8.7	8.9	0
Dnm1l	7.3	8.1	8.7	8.5											Mitochondrial dynamics and surveillance > Fission
Pxmp2	5.8	6.8	6.4	6.9	9.3	9.5	7.4	7	8.4	7.1	6.9		6.9	7.5	0
Cox20	8.4	8.3	8.5	8.1	8.5	8.4	8.3	7.7	8.1	8.4	8.8	8.6	8.6	8.4	OXPHOS > Complex IV > CIV assembly factors | OXPHOS > OXPHOS assembly factors
Tmem177	7.5								7.8			6.9	7.4	8.2	OXPHOS > Complex IV > CIV assembly factors | OXPHOS > OXPHOS assembly factors
Tk2	8.2	7.8	7.9						7.4						Metabolism > Nucleotide metabolism > Nucleotide synthesis and processing
Fundc1	8.4	8.4	8.6	8.1	7.9			7.5	8		8	7.5		7.6	Mitochondrial dynamics and surveillance > Mitophagy | Mitochondrial dynamics and surveillance > Autophagy
Pgs1	8.2			7.3									7.7		Metabolism > Lipid metabolism > Cardiolipin synthesis | Metabolism > Lipid metabolism > Phospholipid metabolism
Fasn	7.5	8	9	7.5		8		7.2	9.4	6.6		6.3	8	9.2	Metabolism > Lipid metabolism
Cbr2	7.9	7.8	7.8	7.4			8	8.4	9.9	7.6	9	8.3	9.3	9.1	Metabolism
Chpt1															Metabolism > Lipid metabolism > Phospholipid metabolism
Atp5g1															OXPHOS > Complex V > CV subunits | OXPHOS > OXPHOS subunits
Fam210b	7.9	7.6	7.3	6.9		8.4			7.6	7.8	7.8	7.5	8.6	8.7	Metabolism > Metals and cofactors > Iron homeostasis
Sfxn2					8.2	8.6			8		7.6	8	7.9	8.2	Small molecule transport > Sideroflexins
Mmadhc															Metabolism > Vitamin metabolism > Vitamin B12 metabolism
Otc		8		7.5	9.8	10.9		9.3	7.8	10.4	9.7	9.1	8.4		Metabolism > Amino acid metabolism > Urea cycle
Txnrd1								7.2		8.5			7.6	7.8	Metabolism > Detoxification > ROS and glutathione metabolism | Metabolism > Detoxification > Selenoproteins
Arf5	8.9	8.8	9.3	8.8		7.4		6.9	7.7	8.4	8	7.4	8.5	8.6	0
Fpgs															Metabolism > Vitamin metabolism > Folate and 1-C metabolism
Trmt10c											5.6		7.2		Mitochondrial central dogma > mtRNA metabolism > mtRNA granules | Mitochondrial central dogma > mtRNA metabolism > Polycistronic mtRNA processing | Mitochondrial central dogma > mtRNA metabolism > mt-tRNA modifications
Them7					9.2										0
Lactb2					9.9	8.8					7.8	7.4			Mitochondrial central dogma > mtRNA metabolism > mtRNA stability and decay
Smim26	7.9	7.6	8	7.5	8.4	7.3	7						7.6	7.5	0
Pgam5	8.6	8.3	8	8				6.9	8.5		7.8		9.4	9.3	Mitochondrial dynamics and surveillance > Mitophagy | Mitochondrial dynamics and surveillance > Autophagy
Ptpmt1	8.9	8.7	9.1	8.6	8.6	8.6	7.3	8	8.6	8.6	8.9	8.2	8.6	8.7	Metabolism > Lipid metabolism > Cardiolipin synthesis | Metabolism > Lipid metabolism > Phospholipid metabolism
Hebp1	8.4	7.7				8.2			9.2				8.1		0
Abcd1									6.9						Small molecule transport > ABC transporters
Hsdl1	8.7	8.3	8.6	8.7					8	7.4	8.2	7.8	8.9	8.9	0
Cbr3	6.5			6.8					7.2	7.5	7.6	7.3			Metabolism > Detoxification > Xenobiotic metabolism
Prdx6	7.8	7.9	8.4	8		8.1			6.7	7.9	7.2		8.5	8.9	Metabolism > Lipid metabolism > Phospholipid metabolism | Metabolism > Detoxification > ROS and glutathione metabolism
Dnajc4											6.9				Protein import, sorting and homeostasis > Protein homeostasis
Cebpzos	6.8		6.5	6.9		7.1	7	6.6	7.1		7.4		7.4	6.8	0
Foxred1									7.8		6		7.8	7.4	OXPHOS > Complex I > CI assembly factors | OXPHOS > OXPHOS assembly factors
Eri3	7.9	7.5													0
Dhx30	8.3	8.6	8.4	7.5	7.6	7.1		7.8	7		8.4	7.8	7.9	9.1	Mitochondrial central dogma > mtRNA metabolism > mtRNA granules | Mitochondrial central dogma > Translation > Mitochondrial ribosome assembly
Bcl2l13	8.5	8.4	8.6	8	8.1	6.4	8.8	8.9	8.9		8.4	7.6	8.8	8.4	Mitochondrial dynamics and surveillance > Mitophagy | Mitochondrial dynamics and surveillance > Autophagy | Mitochondrial dynamics and surveillance > Apoptosis
Acp6	8.1			7.8	8.7	8.3		7.5	8.8	9.1	8.6	7.6	8.2	8.4	Metabolism > Lipid metabolism > Phospholipid metabolism
Cox7a2l	8.5	8.1	8.5	8.3	8	8.3	7.8	6.9	8.1	8.2	8.3	8.1	8.6	7.9	OXPHOS > Complex IV > CIV subunits | OXPHOS > OXPHOS subunits | OXPHOS > OXPHOS assembly factors | OXPHOS > Respirasome assembly
Tstd1					7.6					8.2	9				Metabolism > Sulfur metabolism
Qdpr	8.4	8.2	9	8.4	8.5	8.5			7.4			7.1	7.9	7.8	Metabolism > Metals and cofactors > Tetrahydobiopterin synthesis | Metabolism > Vitamin metabolism > Folate and 1-C metabolism
Acsm2					11.5	9.4	8								Metabolism > Lipid metabolism > Fatty acid oxidation | Metabolism > Detoxification > Xenobiotic metabolism
Adck2															0
Osbpl1a	8.5					6.2					7.4		8.1		Metabolism > Lipid metabolism > Cholesterol, bile acid, steroid synthesis | Metabolism > Lipid metabolism > Phospholipid metabolism
Trmt1															Mitochondrial central dogma > mtRNA metabolism > mt-tRNA modifications
Mtif3											7.2				Mitochondrial central dogma > Translation > Translation factors
Pet100	7.4			7.1	7.8	6.8	7.1			7.4	8		7.3		OXPHOS > Complex IV > CIV assembly factors | OXPHOS > OXPHOS assembly factors
Mtfr1															Mitochondrial dynamics and surveillance > Fission
Tfb1m			7.5								7.4		7.9	8.6	Mitochondrial central dogma > mtRNA metabolism > mtRNA granules | Mitochondrial central dogma > mtRNA metabolism > mt-rRNA modifications | Mitochondrial central dogma > Translation > Mitochondrial ribosome assembly
Fth1	7.9	6.7	8.4	7.7		8.1			8.3	8	7.5	7.9	9.1		Metabolism > Metals and cofactors > Iron homeostasis
Tspo				7.6	9.1	8.8		7.5	9.2	8.3	8.8	8.6	9.4	8.7	Metabolism > Lipid metabolism > Cholesterol, bile acid, steroid synthesis
Glyat				7	10.6	10.2							7.4		Metabolism > Amino acid metabolism > Glycine metabolism | Metabolism > Detoxification > Xenobiotic metabolism
Rbfa															Mitochondrial central dogma > Translation > Mitochondrial ribosome assembly
Rnaseh1															Mitochondrial central dogma > mtDNA maintainance > mtDNA replication | Mitochondrial central dogma > mtRNA metabolism > mtRNA stability and decay
Tmem186	8	8.1	8.4	7.7		7.5	7.5	7.8	8.1	7.8	8.1	7.4	7.9	8.2	OXPHOS > Complex I > CI assembly factors | OXPHOS > OXPHOS assembly factors
Pex11b	8.4	8.6	8.9	8.7	8.7	8.6			6.5	8.3	7.5		8.2	8.4	0
Nudt5															Metabolism > Nucleotide metabolism > Nucleotide synthesis and processing
Sod1	9.2	9	9.7	8.9	9.5	9.5	8.2	8.5	9.3	9	8.7	9	9	9.2	Metabolism > Detoxification > ROS and glutathione metabolism
Star														8.5	Metabolism > Lipid metabolism > Cholesterol, bile acid, steroid synthesis
Gtpbp10											7.2		7.4		Mitochondrial central dogma > Translation > Mitochondrial ribosome assembly
Acss3					8	9.1			9.4				9	8.1	Metabolism > Lipid metabolism
Ccdc51	8.3	7.7	8.2	6.9	8.7	7.6	7.7	7.6	8.2	8.1	8.4	7.2	8.8	7.5	Small molecule transport
Acot9	8.5	7.6	8.4	8.3	9.2		7.7	8.2	9.3	9.3	8.1	8.4	9.6	9.5	Metabolism > Lipid metabolism
Ndufaf3	8.9	8.8	8.8	8.6	8.9	8.2	8.4	7.8	8.3	8.4	8.6	8.3	8.2	8.2	OXPHOS > Complex I > CI assembly factors | OXPHOS > OXPHOS assembly factors
Flad1				6.8					8			6.3			Metabolism > Vitamin metabolism > Vitamin B2 metabolism
Acaca			7.9	7.2		6.6			7.8		7.4	6.4	7.6	8.1	Metabolism > Lipid metabolism > Type II fatty acid synthesis | Metabolism > Vitamin metabolism > Biotin utilizing proteins
Kmo					8.4	9.4									Metabolism > Amino acid metabolism > Kynurenine metabolism | Metabolism > Metals and cofactors > NAD biosynthesis and metabolism
Mterf3															Mitochondrial central dogma > Translation > Mitochondrial ribosome assembly
Oxr1	7.5	8.2	8.6												Metabolism > Detoxification > ROS and glutathione metabolism
Nudt9	6.9	6.9											7.7	8.1	Metabolism > Nucleotide metabolism > Nucleotide synthesis and processing
Thnsl1	8.9	8.6	8.8	8.9				7.6	7.9		7.7	7.2		9.4	0
Pycr2	8.4	7.8	8.2	8.8					8.6		8.7	8.3	9.4	9.3	Metabolism > Amino acid metabolism > Proline metabolism
Hint1	7.9	7.6	8.8	8	7.7					8.2			8	8.1	Metabolism > Nucleotide metabolism > Nucleotide synthesis and processing
Slc25a34															Small molecule transport > SLC25A family
Slc25a48															Small molecule transport > SLC25A family
Slc25a28															Metabolism > Metals and cofactors > Iron homeostasis | Small molecule transport > SLC25A family
Slc25a43															Small molecule transport > SLC25A family
Slc25a47															Small molecule transport > SLC25A family
Slc25a41															Metabolism > Nucleotide metabolism > Nucleotide import | Small molecule transport > SLC25A family
Slc25a54															Small molecule transport > SLC25A family
Slc25a37															Metabolism > Metals and cofactors > Iron homeostasis | Small molecule transport > SLC25A family
Ucp2															Small molecule transport > SLC25A family
Ybey											6.9		7.3	7.4	Mitochondrial central dogma > mtRNA metabolism > Polycistronic mtRNA processing | Mitochondrial central dogma > Translation > Mitochondrial ribosome assembly
Ogg1															Mitochondrial central dogma > mtDNA maintainance > mtDNA repair
Gm4952					9.4	10									Metabolism
Fabp1						9.7				9.7					Metabolism > Metals and cofactors > Heme synthesis and processing | Metabolism > Lipid metabolism
Mettl15											7.3		7.1		Mitochondrial central dogma > mtRNA metabolism > mt-rRNA modifications
Metap1d															Mitochondrial central dogma > Translation > fMet processing | Protein import, sorting and homeostasis > Protein homeostasis > Proteases
Ldhb	8.9	8.5	9.6	9	8.3	7.4			8.2	8.5	7.4	7.3	8.3	9.6	Metabolism > Amino acid metabolism > Glyoxylate metabolism
Lyrm9		6.7					6.6		6.6					7.4	0
Mtarc1	8.4	7.5	8.2	6.9	9.3	9.7		7.7	9.5	9.3	8.6	7.4	8.7	8.7	Metabolism > Metals and cofactors > Molybdenum cofactor synthesis and proteins | Metabolism > Detoxification > Xenobiotic metabolism | Metabolism > Detoxification > Amidoxime reducing complex
Recql4															Mitochondrial central dogma > mtDNA maintainance > mtDNA repair
Plpbp	8.4	7.8	8.2	8.4	8.4	7.9	8	7	8.3	8.2	8.1	7.8	9	7.8	Metabolism > Vitamin metabolism > Vitamin B6 metabolism
Mul1								7.6			7				Protein import, sorting and homeostasis > Protein homeostasis | Mitochondrial dynamics and surveillance > Fission | Signaling
Nudt6															0
Pink1															Mitochondrial dynamics and surveillance > Mitophagy | Mitochondrial dynamics and surveillance > Autophagy | Signaling
Vps13d	8.5	7.9	7.7	8.7	8.3			7.6							Mitochondrial dynamics and surveillance > Mitophagy | Mitochondrial dynamics and surveillance > Autophagy
Dmac2	8	7.9	7.8									6.3			OXPHOS > Complex I > CI assembly factors | OXPHOS > OXPHOS assembly factors
Micu1	8.6	8.7	8.4	7.6				8	7.3	8.8	8.7	7.7	8.3	8	Signaling > Calcium homeostasis > Calcium cycle | Signaling > Calcium homeostasis > EF hand proteins | Small molecule transport > Calcium uniporter
Nt5dc3	9.2	8.4	8.7	8				8.7				7.1	8.5	7.8	0
Nipsnap3a	7.9	7.4	7.4	7.8	8.1	8.6			7.9	8.5	8	7.8	8.4	9.1	0
Top3a														7.4	Mitochondrial central dogma > mtDNA maintainance > mtDNA replication
Amacr					10.3	9.4			7.2	7.5				7.9	Metabolism > Lipid metabolism > Fatty acid oxidation
Trmt5															Mitochondrial central dogma > mtRNA metabolism > mt-tRNA modifications
Micu3	8.8	9	8.7	7.7				8.2				6.6			Signaling > Calcium homeostasis > Calcium cycle | Signaling > Calcium homeostasis > EF hand proteins | Small molecule transport > Calcium uniporter
Pnkd	7.2	7		7.6		7.6			7.2	7.8	8.4	7.7	7.5	7.9	OXPHOS > Complex IV > CIV assembly factors | OXPHOS > OXPHOS assembly factors
Car5a						8.7									Metabolism > Amino acid metabolism > Urea cycle
Nthl1															Metabolism > Metals and cofactors > Fe-S-containing proteins
Arl2	7.3		8.2	7.4					7.7		7.4				Mitochondrial dynamics and surveillance > Fusion
Synj2bp	8.8	8.5	8.9	8.6	8.1	8.5	6.8	7.8	8.2		8.8	7.9	8.6	9.1	Mitochondrial dynamics and surveillance > Organelle contact sites
Mettl8															Mitochondrial central dogma > mtRNA metabolism
Mterf1b															Mitochondrial central dogma > mtDNA maintainance > mtDNA nucleoid | Mitochondrial central dogma > mtRNA metabolism > Transcription
Rsad1															Metabolism > Metals and cofactors > Fe-S-containing proteins
Fdps						7.9			7.1	7.5	7.7		8.3		Metabolism > Lipid metabolism > Cholesterol-associated
Ociad1	8.9	8.6	8.6	8.7	7.5	8.5	8.5	6.9	8.5	8.3	8.8	8.2	8.9	9.3	0
Fastk															Mitochondrial central dogma > mtRNA metabolism > mtRNA granules | Mitochondrial central dogma > mtRNA metabolism > Polycistronic mtRNA processing | Mitochondrial central dogma > mtRNA metabolism > mtRNA stability and decay
Acsm4															Metabolism > Lipid metabolism > Fatty acid oxidation
Nme6											6.9				Metabolism > Nucleotide metabolism > Nucleotide synthesis and processing
Ahcyl1			7.8	7.3						6.1		5.8			Mitochondrial dynamics and surveillance > Organelle contact sites
Smim8	7.8	6.9	7.6	7.4	7.6				7.5				7.6	7.9	0
Idi1	8.4	8.4	8.6	8.2	8.4	7.8			8	7.7	7.9	7.2	8.3	8.4	Metabolism > Lipid metabolism > Cholesterol-associated
Mtx3	7.7	7.4	8.4	8.3											Mitochondrial dynamics and surveillance > Intramitochondrial membrane interactions
Tmem126b	8.3	8.2	8.3	7.7		7.2	7.3	7.7	7.7	7.2	7.8	7.4	7.7	7.8	OXPHOS > Complex I > CI assembly factors | OXPHOS > OXPHOS assembly factors
Bnip3	7.5	7.7	7.4				7.1	7.5	7.8						Mitochondrial dynamics and surveillance > Apoptosis
Fkbp8	6.3		7.6	7.1							7.8		7	7.5	Mitochondrial dynamics and surveillance > Organelle contact sites | Mitochondrial dynamics and surveillance > Mitophagy | Mitochondrial dynamics and surveillance > Autophagy
Mcrip2															Signaling
Bola3	7.7			7.1		8.2	7.7		8.3	7.9	7.7	7.8	7.7	8.1	Metabolism > Metals and cofactors > Fe-S cluster biosynthesis | Metabolism > Metals and cofactors > Fe-S-containing proteins
Pnpt1	8.5	8.5	8.6	8.5	9.1	8.7	8.2	8	9	8.3	9.1	8.4	9.3	8.8	Mitochondrial central dogma > mtRNA metabolism > mtRNA stability and decay
Pde12			5.7							7.1	7.8			7.8	Mitochondrial central dogma > mtRNA metabolism > mt-mRNA modifications | Mitochondrial central dogma > mtRNA metabolism > mtRNA stability and decay
Usp30									6.1				6.8	7.2	Protein import, sorting and homeostasis > Protein homeostasis > Proteases | Mitochondrial dynamics and surveillance > Mitophagy | Mitochondrial dynamics and surveillance > Autophagy
Tfb2m													7.3		Mitochondrial central dogma > mtDNA maintainance > mtDNA replication | Mitochondrial central dogma > mtRNA metabolism > Transcription
Mrps18b	7.6	7.2	7.4	7.3		5.7	7.8		7.9	7.6	8.1		8.5	7.8	Mitochondrial central dogma > Translation > Mitochondrial ribosome
Maob	9.4	8.8	9.5	9.1		10.2	8.9	9.1	9.9	10.5	9.7	9.1	10.1	8.7	Metabolism > Amino acid metabolism > Catechol metabolism | Metabolism > Detoxification > Xenobiotic metabolism
Prxl2a	9	9	9.1	8.9	8.3	8.2		7.2	9.5	8.2			8.7	9	Metabolism > Detoxification > ROS and glutathione metabolism
Mgst3	9.3	9.2	9.4	8.9	8.7	7.8	8.5	9.2	9.6	9.7	9.8	9	9	8.7	Metabolism > Lipid metabolism > Eicosanoid metabolism
Dhodh	7.6			7.3	7.8			7.4	8.1	7.5	8.1	7.6	7.2	8.2	Metabolism > Nucleotide metabolism > Nucleotide synthesis and processing | Metabolism > Electron carriers > Q-linked reactions, other
Mrpl48	8.2	8.2	8.4	7.9	8.2	8	7.8	7.6	8.2	7.9	8.8	7.6	8.4	7.9	Mitochondrial central dogma > Translation > Mitochondrial ribosome
Gdap1	9.2	8.8	9.3	9.1											0
Bak1			6.4	7.3		7.2	7	7.2	8.6	9	9.3	7.6	8.8	7.7	Mitochondrial dynamics and surveillance > Apoptosis
mt-Nd1	9.5	9.5	9.7	8.8	9.2	8.7	8.6	9.6	8.9	9.3	9.1	9.3	8.7	8.8	OXPHOS > Complex I > CI subunits | OXPHOS > OXPHOS subunits
Ociad2	9.7	9.6	8.9	8.6	6.6	8.8	6.4	8.7	7.9	9.5	10.2	9.3	8.5	8.7	Signaling
Taz															Metabolism > Lipid metabolism > Cardiolipin synthesis
Dcxr	6	6.7		6.2			7.2		8.4		7.9	7.4	8.3	6.1	Metabolism > Carbohydrate metabolism
Pmaip1															Mitochondrial dynamics and surveillance > Apoptosis
Nipsnap3b	9.1	8.9	8.9	8.8	8.7	9.6			9.1	9.2	9.2	8.8	9.4	9	0
Mmaa	7.9	7.3	8		8.8	7.7	8.4	8.1	8.5	8.2	8.6	7.6	8.9	8.1	Metabolism > Vitamin metabolism > Vitamin B12 metabolism
Cyp11a1									8.8				9.9	10	Metabolism > Lipid metabolism > Cholesterol, bile acid, steroid synthesis | Metabolism > Metals and cofactors > Heme-containing proteins
Aifm2															Metabolism > Detoxification > ROS and glutathione metabolism | Mitochondrial dynamics and surveillance > Apoptosis
Marchf5	8.9	8.6	8.7	8.2		7.9		7.6	8.1	7.6	8	6.9	8.7	8.5	Mitochondrial dynamics and surveillance > Mitophagy | Mitochondrial dynamics and surveillance > Autophagy
Prdx2	8.6	8.5	9.3	8.4					7.9	8.2		7.1	8.7	8.9	Metabolism > Detoxification > ROS and glutathione metabolism
Sfxn4		7		6.8											Small molecule transport > Sideroflexins
Ifi27															Signaling > Immune response | Mitochondrial dynamics and surveillance > Apoptosis
Abca9	6.9												7.1		Small molecule transport > ABC transporters
Ddx28				6.4					7.4						Mitochondrial central dogma > mtRNA metabolism > mtRNA granules | Mitochondrial central dogma > Translation > Mitochondrial ribosome assembly
Acot7			7.9	7.8					7.6		7.3				Metabolism > Lipid metabolism
Msrb3															Metabolism > Detoxification > ROS and glutathione metabolism
2300009A05Rik			6.5	6.8				6.4	6.9		7.1	6.7		6.1	0
Agpat5		6.6	8.3	7.7					6.7	7.6	8		8.2	7.2	Metabolism > Lipid metabolism > Cardiolipin synthesis | Metabolism > Lipid metabolism > Phospholipid metabolism
Acod1															Metabolism > Carbohydrate metabolism > Itaconate metabolism | Signaling > Immune response
Fbxl4									6.8						0
Ftmt														9	Metabolism > Metals and cofactors > Iron homeostasis
Gpam		6.9		7.1	8.4	8.5		8	9.3		8.1	7.7	8.1	8.2	Metabolism > Lipid metabolism > Cardiolipin synthesis | Metabolism > Lipid metabolism > Phospholipid metabolism
Qtrt1															Mitochondrial central dogma > mtRNA metabolism > mt-tRNA modifications
Hpdl															0
Isoc2a	9.8	9.8	10.2	9.6	10.5	10.3	9.4	8.9	10	9.4	9.7	9.5	9.7	10.2	0
Cyp11b1															Metabolism > Lipid metabolism > Cholesterol, bile acid, steroid synthesis
Cyp11b2															Metabolism > Lipid metabolism > Cholesterol, bile acid, steroid synthesis | Metabolism > Metals and cofactors > Heme-containing proteins
Pet117	7.7	7.5				7.4			7.2		7.8	7.6	8		OXPHOS > Complex IV > CIV assembly factors | OXPHOS > OXPHOS assembly factors
Dhrs2															Metabolism > Detoxification > Xenobiotic metabolism
Cdk5rap1															Mitochondrial central dogma > mtRNA metabolism > mt-tRNA modifications
Snd1	7.1	6.3	6.4			7.7				6.5			7.3	8	0
Cyb5r3	8.7	8.2	8.5	8.9	9.1	9.6		6.9	9.5	10	9.4	8.8	10	9.3	Metabolism > Detoxification > Xenobiotic metabolism | Metabolism > Detoxification > Amidoxime reducing complex | Metabolism > Lipid metabolism
Maoa	9.3	8.9	9.6	9.2	7.4	9	7.7	8.6	9.7	11	10.6	8.7	9.7	8.6	Metabolism > Amino acid metabolism > Catechol metabolism | Metabolism > Detoxification > Xenobiotic metabolism
Mff	8.4	8.4	8.5	7.8					7.4		7.9		8.1	8.1	Mitochondrial dynamics and surveillance > Fission
Nlrx1	8.5	8.6	8.6	7.4	9.1	8.3	7.8	9.3	9.3	7.7	8.9	7.7	8.6	8.7	Signaling > Immune response
Fam185a															0
Mief1															Mitochondrial central dogma > Translation > Mitochondrial ribosome assembly | Mitochondrial dynamics and surveillance > Fission
Coa7	8.4	8.3	8.5	8.1	8	8.3		7.2	7.8	8.3	7.7	7.9	8.6	8	OXPHOS > Complex IV > CIV assembly factors | OXPHOS > OXPHOS assembly factors
Acot11															Metabolism > Lipid metabolism > Fatty acid oxidation
Pusl1	7			7							7.8		7.7		Mitochondrial central dogma > Translation
Polq			7.8											8.4	Mitochondrial central dogma > mtDNA maintainance
Dmac2l	8.5	8.5	9.2	8.5	8.6	7.7	8.3	8	8.2		8.4	8.2	7.6	8.8	OXPHOS > Complex V > CV subunits | OXPHOS > OXPHOS subunits
Rmdn3	8.5	8	8.5	8.3	8.9	8.2			8.9		8.7	7.6	8.1	8.7	Mitochondrial dynamics and surveillance > Organelle contact sites
Atp5md	9.1	8.9	9.1	8.5	9.2	8.5	7.7	8.2	8.4	9	8.3	8.8	8.5	8.5	OXPHOS > Complex V > CV subunits | OXPHOS > OXPHOS subunits | Mitochondrial dynamics and surveillance > Cristae formation
Tomm20	9.4	9.3	9.1	9.1	8.9	8.1	8.3	8.1	9		9.1	8.7	9.3	9.3	Protein import, sorting and homeostasis > Protein import and sorting > TOM | Mitochondrial dynamics and surveillance
Bnip3l															Mitochondrial dynamics and surveillance > Apoptosis
Aifm3															Metabolism > Metals and cofactors > Fe-S-containing proteins | Mitochondrial dynamics and surveillance > Apoptosis
Timm29	8.5	8.3	7.9	8.3		8	7.5		8.1		7.4		8.4	7.9	Protein import, sorting and homeostasis > Protein import and sorting > TIM22 carrier pathway
Ppm1k		6.5				7	7.3		7.3						Metabolism > Amino acid metabolism > Branched-chain amino acid metabolism | Metabolism > Amino acid metabolism > Branched-chain amino acid dehydrogenase complex
Sirt4											6.5				Metabolism > Metals and cofactors > NAD biosynthesis and metabolism
Park7	9.1	9.2	9.5	9	9.3	8.1	8.4	8.1	9	8.4	8.8	8.1	8.5	8.6	Protein import, sorting and homeostasis > Protein homeostasis | Mitochondrial dynamics and surveillance > Mitophagy | Mitochondrial dynamics and surveillance > Autophagy
Mterf1a															Mitochondrial central dogma > mtDNA maintainance > mtDNA nucleoid | Mitochondrial central dogma > mtRNA metabolism > Transcription | Mitochondrial central dogma > Translation > Mitochondrial ribosome assembly
mt-Nd4l							7	7.4							OXPHOS > Complex I > CI subunits | OXPHOS > OXPHOS subunits
AA467197										8.7	9.7	7.8	9.1	9.7	0
Uqcc2	8.6	8.3	8.6	8.8	6.7	7.7	8	7.5	8.2	7.8	8.4	7.9	8.6	8.3	OXPHOS > Complex III > CIII assembly factors | OXPHOS > OXPHOS assembly factors
Nme3	7.2	6.9	7.6		8.4				6.9				7.3	7.8	Metabolism > Nucleotide metabolism > Nucleotide synthesis and processing
Gtpbp6															0
Them5															Metabolism > Lipid metabolism
Prkaca	7.1		7.6	5.9					6.2					8.9	Signaling > cAMP-PKA signaling
Miga2	7.1	7	8	7.3		7.3								6.6	Mitochondrial dynamics and surveillance > Fusion | Mitochondrial dynamics and surveillance > Organelle contact sites
Mgarp															Mitochondrial dynamics and surveillance > Trafficking
Mcl1									7.1		7.8		7.8	7.2	Mitochondrial dynamics and surveillance > Apoptosis
Myg1															Mitochondrial central dogma > mtRNA metabolism > mt-rRNA modifications | Mitochondrial central dogma > mtRNA metabolism > mt-mRNA modifications
Etfbkmt															Metabolism > Electron carriers > Q-linked reactions, other
Mutyh															Mitochondrial central dogma > mtDNA maintainance
Fastkd5								6.9			7.5		7.3		Mitochondrial central dogma > mtRNA metabolism > mtRNA granules | Mitochondrial central dogma > mtRNA metabolism > Polycistronic mtRNA processing | Mitochondrial central dogma > mtRNA metabolism > mtRNA stability and decay
Paics															Metabolism > Nucleotide metabolism > Nucleotide synthesis and processing
Cpt1c															Metabolism > Lipid metabolism > Fatty acid oxidation | Metabolism > Metals and cofactors > Carnitine synthesis and transport | Metabolism > Metals and cofactors > Carnitine shuttle
Rcc1l													7		Mitochondrial central dogma > mtRNA metabolism > mt-rRNA modifications
Antkmt	7.7	7.5	7.6	7.2					7.5		7.6		7.3		Metabolism > Nucleotide metabolism
Uqcc3						7		7.1	7.6		7.5	6.9	7.1	7.9	OXPHOS > Complex III > CIII assembly factors | OXPHOS > OXPHOS assembly factors
Prdx4	8	8	8.5	7.6	8.1	8.6		7.1	8	8.6	7.8	7.5	8.2	8.7	Metabolism > Detoxification > ROS and glutathione metabolism
Pycr1	8	7.7	8	8.6					8.2		8.3	8.1	9.1	8.9	Metabolism > Amino acid metabolism > Proline metabolism
Cryz				6.5	9.8	8.6			6.1				7.5	8.1	0
Angel2									6.9	7.5			7.2	7.8	Mitochondrial central dogma > mtRNA metabolism > mt-mRNA modifications
Mgme1											6.9		7		Mitochondrial central dogma > mtDNA maintainance > mtDNA replication | Mitochondrial central dogma > mtDNA maintainance > mtDNA stability and decay
Agpat4														7.6	Metabolism > Lipid metabolism > Cardiolipin synthesis | Metabolism > Lipid metabolism > Phospholipid metabolism
Comtd1	9.1	9	9.4	9.5	8.5	8.5	7.5	7.6	8.9	8.8	9.1	8.8	9.2	8.8	0
Neu4															Metabolism > Carbohydrate metabolism
Cyp27b1															Metabolism > Metals and cofactors > Heme-containing proteins | Metabolism > Vitamin metabolism > Vitamin D metabolism
Noct															Metabolism > Metals and cofactors > NAD biosynthesis and metabolism
Hdhd3	8.7	8.5	8.7	8.6	8.1	9.5			8.5	9.5	8.8	7.9	8.4	8.3	0
Slc8b1													7.7		Signaling > Calcium homeostasis > Calcium cycle | Small molecule transport
mt-Nd6															OXPHOS > Complex I > CI subunits | OXPHOS > OXPHOS subunits
Dmac1	7.3			7.2	7.7		7.1		7.5	7.4	7.7	7.6	7.9	6.9	OXPHOS > Complex I > CI assembly factors | OXPHOS > OXPHOS assembly factors
Bco2										8.9					Metabolism > Vitamin metabolism > Vitamin A metabolism
Tdrkh	8	7.3	7.6	7.9					7.2					8.7	0
Gpx4	8.9	8.6	9.1	8.5	8.2	7.5	8	7.8	8.8	8	7.8	8.1	8.3	10.7	Metabolism > Detoxification > ROS and glutathione metabolism | Metabolism > Detoxification > Selenoproteins
Comt						8.6									Metabolism > Amino acid metabolism > Catechol metabolism
Mtfr2															Mitochondrial dynamics and surveillance > Fission
Bik															Mitochondrial dynamics and surveillance > Apoptosis
Lig3															Mitochondrial central dogma > mtDNA maintainance > mtDNA replication | Mitochondrial central dogma > mtDNA maintainance > mtDNA repair
Cry1															0
Trub2															Mitochondrial central dogma > mtRNA metabolism > mtRNA granules | Mitochondrial central dogma > mtRNA metabolism > mt-rRNA modifications
Tomm20l															Protein import, sorting and homeostasis > Protein import and sorting
Ccdc127	8.4	8.1	7.5	8		7.1	7		8	7.1	7.3	6.7	8.2	8	0
Yrdc															Mitochondrial central dogma > mtRNA metabolism > mt-tRNA modifications
Prepl				6.3							6.8				0
Myo19									7.3						Mitochondrial dynamics and surveillance > Trafficking
Thg1l															Mitochondrial central dogma > mtRNA metabolism > mt-tRNA modifications
Pif1															Mitochondrial central dogma > mtDNA maintainance
Rab5if															OXPHOS > OXPHOS assembly factors | OXPHOS > Respirasome assembly
Cep89															OXPHOS > Complex IV > CIV assembly factors | OXPHOS > OXPHOS assembly factors
Acot10															Metabolism > Lipid metabolism
Efhd1															Signaling > Calcium homeostasis > EF hand proteins
Bid															Mitochondrial dynamics and surveillance > Apoptosis
Atpsckmt													6.2		OXPHOS > Complex V > CV assembly factors | OXPHOS > OXPHOS assembly factors
Cyp24a1															Metabolism > Metals and cofactors > Heme-containing proteins | Metabolism > Vitamin metabolism > Vitamin D metabolism
Sptlc2															Metabolism > Lipid metabolism > Phospholipid metabolism
Apex1															Mitochondrial central dogma > mtDNA maintainance > mtDNA repair
E130311K13Rik									7					7.5	0
Agk	9.1	8.6	8.4	8.5		7.8	7.9		7.9	8.1	8.3	7.7	8.5	8.6	Protein import, sorting and homeostasis > Protein import and sorting > TIM22 carrier pathway | Metabolism > Lipid metabolism > Phospholipid metabolism
Dus2															Mitochondrial central dogma > mtRNA metabolism > mt-tRNA modifications
Pank2															Metabolism > Metals and cofactors > Coenzyme A metabolism
Polg2															Mitochondrial central dogma > mtDNA maintainance > mtDNA replication | Mitochondrial central dogma > mtDNA maintainance > mtDNA nucleoid
Gpat2														8.4	Metabolism > Lipid metabolism > Cardiolipin synthesis | Metabolism > Lipid metabolism > Phospholipid metabolism
Tomm34														7.9	Protein import, sorting and homeostasis > Protein import and sorting > TOM
Plscr3															Metabolism > Lipid metabolism > Cardiolipin synthesis
Fkbp10															Protein import, sorting and homeostasis > Protein homeostasis > Chaperones
Exd2	7	7.7												7.5	Mitochondrial central dogma > Translation
Bcl2l1	7.1	7.4											6.9		Mitochondrial dynamics and surveillance > Apoptosis
Golph3															0
Nt5dc2				5.9							5.6		8.9		Metabolism > Nucleotide metabolism > Nucleotide synthesis and processing
Armc10	8.4	7.8	7.6	8.2		6.6			8.5		8.7	8	9.1	8.8	Mitochondrial dynamics and surveillance > Fission | Mitochondrial dynamics and surveillance > Trafficking
Alkbh1															Mitochondrial central dogma > mtRNA metabolism > mtRNA granules | Mitochondrial central dogma > mtRNA metabolism > mt-tRNA modifications
Akap10															Signaling > cAMP-PKA signaling
Serac1	7.7	7.1						7.8				6.9		7.3	Metabolism > Lipid metabolism > Phospholipid metabolism
Septin4			7.4	7											Mitochondrial dynamics and surveillance > Apoptosis
Fastkd3															Mitochondrial central dogma > mtRNA metabolism > Polycistronic mtRNA processing | Mitochondrial central dogma > mtRNA metabolism > mtRNA stability and decay
Bcl2l11															Mitochondrial dynamics and surveillance > Apoptosis
Nbr1		7.5				6.1									Mitochondrial dynamics and surveillance > Autophagy
Rpia													6.7		Metabolism > Carbohydrate metabolism
Bok															Mitochondrial dynamics and surveillance > Apoptosis
Miga1	8.2	7.4	8.3	8.2						5.5				6.8	Mitochondrial dynamics and surveillance > Fusion
Prorp				6.8				7.4	7.3	6.7	7.5	7	7.3	7.4	Mitochondrial central dogma > mtRNA metabolism > mtRNA granules | Mitochondrial central dogma > mtRNA metabolism > Polycistronic mtRNA processing
Stx17														6.5	Mitochondrial dynamics and surveillance > Fission | Mitochondrial dynamics and surveillance > Organelle contact sites | Mitochondrial dynamics and surveillance > Autophagy
Primpol															Mitochondrial central dogma > mtDNA maintainance > mtDNA repair
Dna2															Mitochondrial central dogma > mtDNA maintainance > mtDNA replication | Metabolism > Metals and cofactors > Fe-S-containing proteins
Adcy10															Signaling > cAMP-PKA signaling
Prss35															Protein import, sorting and homeostasis > Protein homeostasis
Mief2															Mitochondrial dynamics and surveillance > Fission
Nsun3															Mitochondrial central dogma > mtRNA metabolism > mt-tRNA modifications
Pabpc5															0
Styxl1															Mitochondrial dynamics and surveillance > Apoptosis
Sphk2															Metabolism > Lipid metabolism > Phospholipid metabolism | Mitochondrial dynamics and surveillance > Apoptosis
Prkn															Mitochondrial dynamics and surveillance > Mitophagy | Mitochondrial dynamics and surveillance > Autophagy
Nsun2															Mitochondrial central dogma > mtRNA metabolism > mt-tRNA modifications
Pick1															0
Dmpk															0
Casp9															Protein import, sorting and homeostasis > Protein homeostasis > Proteases | Mitochondrial dynamics and surveillance > Apoptosis
Casp8															Protein import, sorting and homeostasis > Protein homeostasis | Mitochondrial dynamics and surveillance > Apoptosis
Casp3															Protein import, sorting and homeostasis > Protein homeostasis > Proteases | Mitochondrial dynamics and surveillance > Apoptosis
Bcl2l2															Mitochondrial dynamics and surveillance > Apoptosis
Bcl2l10															Mitochondrial dynamics and surveillance > Apoptosis
Bcl2a1d															Mitochondrial dynamics and surveillance > Apoptosis
Bcl2															Mitochondrial dynamics and surveillance > Apoptosis
Bad															Mitochondrial dynamics and surveillance > Apoptosis
Pde2a	8	7.8	7.4								7.1				Signaling > cAMP-PKA signaling
Spata20														7.2	0
Plgrkt	8.1	8.1	7.7	7.6				6.9	8.6	9.3	9.5	8.1	9.5	8.7	0
Pld6															Metabolism > Lipid metabolism > Cardiolipin synthesis | Mitochondrial dynamics and surveillance > Fusion
Bbc3															Mitochondrial dynamics and surveillance > Apoptosis
Cstad															Signaling > Immune response
1700066M21Rik															0
Spire1															Mitochondrial dynamics and surveillance > Fission | Mitochondrial dynamics and surveillance > Organelle contact sites
Armcx1															Mitochondrial dynamics and surveillance > Trafficking
Armcx2															0
Armcx6															0
Nat8l															Metabolism > Amino acid metabolism > Glutamate metabolism
Sphkap															Signaling > cAMP-PKA signaling
Mettl4															Mitochondrial central dogma > mtDNA maintainance > mtDNA modifications
Armcx3															Mitochondrial dynamics and surveillance > Trafficking
Snap29															Mitochondrial dynamics and surveillance > Autophagy
Polb															Mitochondrial central dogma > mtDNA maintainance > mtDNA repair
Htd2															Metabolism > Lipid metabolism > Type II fatty acid synthesis
Pigbos1															Mitochondrial dynamics and surveillance > Organelle contact sites

## Sheet: human protein count
	cerebrum	cerebellum	brainstem	spinalcord	kidney	liver	heart	skeletalmuscle	adipose	smallintestine	largeintestine	stomach	placenta	testis
detection	721	681	683	742	614	682	539	581	798	665	785	704	811	776
no detection	415	455	453	394	522	454	597	555	338	471	351	432	325	360
tatal	1136	1136	1136	1136	1136	1136	1136	1136	1136	1136	1136	1136	1136	1136

## Sheet: mice protein counts
percentage	cerebrum	cerebellum	brainstem	spinalcord	kidney	liver	heart	skeletalmuscle	adipose	smallintestine	largeintestine	stomach	placenta	testis
have	735	691	693	755	629	694	550	591	810	676	797	714	823	791
no	405	449	447	385	511	446	590	549	330	464	343	426	317	349
tatal	1140	1140	1140	1140	1140	1140	1140	1140	1140	1140	1140	1140	1140	1140
